# Supplementary material for: ﻿IMA GENOME - F20 A draft genome assembly of Agroatheliarolfsii, Ceratobasidiumpapillatum, Pyrenopezizabrassicae, Neopestalotiopsismacadamiae, Sphaerellopsisfilum and genomic resources for Colletotrichumspaethianum and Colletotrichumfructicola
Source: IMA Fungus. 2025 Feb 17;16:e141732. doi: 10.3897/imafungus.16.141732 (PMC11882029; doi:10.3897/imafungus.16.141732)
Supplement: Supplementary material 1 — List of protein-coding genes identified in A.rolfsii strain CCF1 and their annotations [file imafungus-16-e141732-s001.xlsx]

## Sheet: Full_Annotation
ID	Contig	Start	Stop	GO_IDs	GO_Names	Enzyme_Codes	Enzyme_Names	KEGG_Orthology	CAZy_Domain	Putative_effector	antiSMASH_annotation	Host_Pathogen_Interaction
gene_1	1	486	862	NA	NA	NA	NA	NA	NA	NA	NA	NA
gene_2	2	85	376	NA	NA	NA	NA	NA	NA	NA	NA	NA
gene_3	3	16	1001	NA	NA	NA	NA	NA	NA	NA	NA	NA
gene_4	5	293	757	NA	NA	NA	NA	NA	NA	NA	NA	NA
gene_5	6	16	1001	NA	NA	NA	NA	NA	NA	NA	NA	NA
gene_6	7	648	1016	NA	NA	NA	NA	NA	NA	NA	NA	NA
gene_7	9	31	972	NA	NA	NA	NA	NA	NA	NA	NA	NA
gene_8	11	109	428	NA	NA	NA	NA	NA	NA	NA	NA	NA
gene_9	12	160	1026	NA	NA	NA	NA	NA	NA	NA	NA	NA
gene_10	16	527	756	NA	NA	NA	NA	NA	NA	NA	NA	NA
gene_11	18	9	485	NA	NA	NA	NA	NA	NA	NA	NA	NA
gene_12	18	657	1012	NA	NA	NA	NA	NA	NA	NA	NA	NA
gene_13	22	144	578	NA	NA	NA	NA	NA	NA	NA	NA	NA
gene_14	23	14	1092	NA	NA	NA	NA	NA	NA	NA	NA	NA
gene_15	24	401	1103	NA	NA	NA	NA	NA	NA	NA	NA	NA
gene_16	25	17	711	NA	NA	NA	NA	NA	NA	NA	NA	NA
gene_17	25	808	1048	NA	NA	NA	NA	NA	NA	NA	NA	NA
gene_18	26	180	1075	NA	NA	NA	NA	NA	NA	NA	NA	NA
gene_19	27	31	1108	NA	NA	NA	NA	NA	NA	NA	NA	NA
gene_20	29	179	926	NA	NA	NA	NA	NA	NA	NA	NA	NA
gene_21	31	440	1118	NA	NA	NA	NA	NA	NA	NA	NA	NA
gene_22	33	701	1032	NA	NA	NA	NA	NA	NA	NA	NA	NA
gene_23	34	12	1110	NA	NA	NA	NA	NA	NA	NA	NA	NA
gene_24	35	98	543	NA	NA	NA	NA	NA	NA	NA	NA	NA
gene_25	36	10	1139	NA	NA	NA	NA	NA	NA	NA	NA	NA
gene_26	37	301	919	NA	NA	NA	NA	NA	NA	NA	NA	NA
gene_27	39	93	1016	NA	NA	NA	NA	NA	NA	NA	NA	NA
gene_28	41	152	606	NA	NA	NA	NA	NA	NA	NA	NA	NA
gene_29	42	114	672	NA	NA	NA	NA	NA	NA	NA	NA	NA
gene_30	43	577	1080	NA	NA	NA	NA	NA	NA	NA	NA	NA
gene_31	44	133	1076	NA	NA	NA	NA	NA	NA	NA	NA	NA
gene_32	47	764	1058	NA	NA	NA	NA	NA	NA	NA	NA	NA
gene_33	48	526	1172	NA	NA	NA	NA	NA	NA	NA	NA	NA
gene_34	51	490	1032	NA	NA	NA	NA	NA	NA	NA	NA	NA
gene_35	52	714	934	NA	NA	NA	NA	NA	NA	NA	NA	NA
gene_36	54	84	296	NA	NA	NA	NA	NA	NA	NA	NA	NA
gene_37	55	19	327	NA	NA	NA	NA	NA	NA	NA	NA	NA
gene_38	56	9	307	NA	NA	NA	NA	NA	NA	NA	NA	NA
gene_39	57	714	1169	NA	NA	NA	NA	NA	NA	NA	NA	NA
gene_40	58	1028	1206	NA	NA	NA	NA	NA	NA	NA	NA	NA
gene_41	59	14	1079	NA	NA	NA	NA	NA	NA	NA	NA	NA
gene_42	62	742	1214	NA	NA	NA	NA	NA	NA	NA	NA	NA
gene_43	63	167	1216	NA	NA	NA	NA	NA	NA	NA	NA	NA
gene_44	64	151	474	NA	NA	NA	NA	NA	NA	NA	NA	NA
gene_45	65	818	948	NA	NA	NA	NA	NA	NA	NA	NA	NA
gene_46	66	182	607	NA	NA	NA	NA	NA	NA	NA	NA	NA
gene_47	66	698	897	NA	NA	NA	NA	NA	NA	NA	NA	NA
gene_48	71	377	661	NA	NA	NA	NA	NA	NA	NA	NA	NA
gene_49	72	312	968	NA	NA	NA	NA	NA	NA	NA	NA	NA
gene_50	75	994	1184	NA	NA	NA	NA	NA	NA	NA	NA	NA
gene_51	76	14	1219	NA	NA	NA	NA	NA	NA	NA	NA	NA
gene_52	78	19	1270	NA	NA	NA	NA	NA	NA	NA	NA	NA
gene_53	79	249	493	NA	NA	NA	NA	NA	NA	NA	NA	NA
gene_54	81	290	451	NA	NA	NA	NA	NA	NA	NA	NA	NA
gene_55	82	11	757	NA	NA	NA	NA	NA	NA	NA	NA	NA
gene_56	83	118	267	NA	NA	NA	NA	NA	NA	NA	NA	NA
gene_57	83	361	792	NA	NA	NA	NA	NA	NA	NA	NA	NA
gene_58	83	847	1104	NA	NA	NA	NA	NA	NA	NA	NA	NA
gene_59	84	30	1276	NA	NA	NA	NA	NA	NA	NA	NA	NA
gene_60	86	1104	1250	NA	NA	NA	NA	NA	NA	NA	NA	NA
gene_61	87	217	822	P:GO:0006278; F:GO:0003964; C:GO:0005634	P:RNA-templated DNA biosynthetic process; F:RNA-directed DNA polymerase activity; C:nucleus	EC:2; EC:2.7; EC:2.7.7.49; EC:2.7.7	Transferases; Transferring phosphorus-containing groups; RNA-directed DNA polymerase; Transferring phosphorus-containing groups	NA	NA	NA	NA	NA
gene_62	87	850	1287	NA	NA	NA	NA	NA	NA	NA	NA	NA
gene_63	90	49	1179	NA	NA	NA	NA	NA	NA	NA	NA	NA
gene_64	91	200	1152	P:GO:0006278; F:GO:0003964; C:GO:0005634	P:RNA-templated DNA biosynthetic process; F:RNA-directed DNA polymerase activity; C:nucleus	EC:2; EC:2.7; EC:2.7.7.49; EC:2.7.7	Transferases; Transferring phosphorus-containing groups; RNA-directed DNA polymerase; Transferring phosphorus-containing groups	NA	NA	NA	NA	NA
gene_65	93	386	1006	NA	NA	NA	NA	NA	NA	NA	NA	NA
gene_66	94	310	1061	NA	NA	NA	NA	NA	NA	NA	NA	NA
gene_67	95	18	678	NA	NA	NA	NA	NA	NA	NA	NA	NA
gene_68	97	13	1235	NA	NA	NA	NA	NA	NA	NA	NA	NA
gene_69	98	21	1314	NA	NA	NA	NA	NA	NA	NA	NA	NA
gene_70	99	502	1298	NA	NA	NA	NA	NA	NA	NA	NA	NA
gene_71	100	546	753	NA	NA	NA	NA	NA	NA	NA	NA	NA
gene_72	101	119	656	NA	NA	NA	NA	NA	NA	NA	NA	NA
gene_73	102	15	202	NA	NA	NA	NA	NA	NA	NA	NA	NA
gene_74	102	250	867	P:GO:0006278; F:GO:0003964; C:GO:0005634	P:RNA-templated DNA biosynthetic process; F:RNA-directed DNA polymerase activity; C:nucleus	EC:2; EC:2.7; EC:2.7.7.49; EC:2.7.7	Transferases; Transferring phosphorus-containing groups; RNA-directed DNA polymerase; Transferring phosphorus-containing groups	NA	NA	NA	NA	NA
gene_75	102	1047	1276	NA	NA	NA	NA	NA	NA	NA	NA	NA
gene_76	103	778	1277	NA	NA	NA	NA	NA	NA	NA	NA	NA
gene_77	104	71	497	NA	NA	NA	NA	NA	NA	NA	NA	NA
gene_78	104	1002	1323	NA	NA	NA	NA	NA	NA	NA	NA	NA
gene_79	106	422	1319	NA	NA	NA	NA	NA	NA	NA	NA	NA
gene_80	107	32	1184	NA	NA	NA	NA	NA	NA	NA	NA	NA
gene_81	108	460	1328	NA	NA	NA	NA	NA	NA	NA	NA	NA
gene_82	113	15	1336	NA	NA	NA	NA	NA	NA	NA	NA	NA
gene_83	115	494	980	NA	NA	NA	NA	NA	NA	NA	NA	NA
gene_84	116	23	1205	NA	NA	NA	NA	NA	NA	NA	NA	NA
gene_85	118	15	1333	NA	NA	NA	NA	NA	NA	NA	NA	NA
gene_86	120	309	657	NA	NA	NA	NA	NA	NA	NA	NA	NA
gene_87	121	1030	1250	NA	NA	NA	NA	NA	NA	NA	NA	NA
gene_88	122	61	1346	NA	NA	NA	NA	NA	NA	NA	NA	NA
gene_89	123	453	1341	NA	NA	NA	NA	NA	NA	NA	NA	NA
gene_90	124	1062	1352	NA	NA	NA	NA	NA	NA	NA	NA	NA
gene_91	125	674	1119	NA	NA	NA	NA	NA	NA	NA	NA	NA
gene_92	128	132	598	NA	NA	NA	NA	NA	NA	NA	NA	NA
gene_93	131	337	909	P:GO:0006278; F:GO:0003964; C:GO:0005634	P:RNA-templated DNA biosynthetic process; F:RNA-directed DNA polymerase activity; C:nucleus	EC:2; EC:2.7; EC:2.7.7.49; EC:2.7.7	Transferases; Transferring phosphorus-containing groups; RNA-directed DNA polymerase; Transferring phosphorus-containing groups	NA	NA	NA	NA	NA
gene_94	131	1057	1369	NA	NA	NA	NA	NA	NA	NA	NA	NA
gene_95	132	22	472	NA	NA	NA	NA	NA	NA	NA	NA	NA
gene_96	132	521	1309	NA	NA	NA	NA	NA	NA	NA	NA	NA
gene_97	134	21	1370	NA	NA	NA	NA	NA	NA	NA	NA	NA
gene_98	135	13	419	NA	NA	NA	NA	NA	NA	NA	NA	NA
gene_99	136	107	912	NA	NA	NA	NA	NA	NA	NA	NA	NA
gene_100	138	170	743	NA	NA	NA	NA	NA	NA	NA	NA	NA
gene_101	141	848	1379	NA	NA	NA	NA	NA	NA	NA	NA	NA
gene_102	144	1036	1398	NA	NA	NA	NA	NA	NA	NA	NA	NA
gene_103	145	713	1133	NA	NA	NA	NA	NA	NA	NA	NA	NA
gene_104	148	11	714	NA	NA	NA	NA	NA	NA	NA	NA	NA
gene_105	149	18	1395	NA	NA	NA	NA	NA	NA	NA	NA	NA
gene_106	150	690	997	NA	NA	NA	NA	NA	NA	NA	NA	NA
gene_107	151	95	1366	NA	NA	NA	NA	NA	NA	NA	NA	NA
gene_108	153	698	1143	NA	NA	NA	NA	NA	NA	NA	NA	NA
gene_109	154	219	1173	NA	NA	NA	NA	NA	NA	NA	NA	NA
gene_110	155	150	836	NA	NA	NA	NA	NA	NA	NA	NA	NA
gene_111	156	151	478	NA	NA	NA	NA	NA	NA	NA	NA	NA
gene_112	156	533	1009	NA	NA	NA	NA	NA	NA	NA	NA	NA
gene_113	160	1170	1428	NA	NA	NA	NA	NA	NA	NA	NA	NA
gene_114	161	527	1307	NA	NA	NA	NA	NA	NA	NA	NA	NA
gene_115	163	51	1208	P:GO:0006278; F:GO:0003964; C:GO:0005634	P:RNA-templated DNA biosynthetic process; F:RNA-directed DNA polymerase activity; C:nucleus	EC:2; EC:2.7; EC:2.7.7.49; EC:2.7.7	Transferases; Transferring phosphorus-containing groups; RNA-directed DNA polymerase; Transferring phosphorus-containing groups	NA	NA	NA	NA	NA
gene_116	164	259	449	NA	NA	NA	NA	NA	NA	NA	NA	NA
gene_117	165	1151	1362	NA	NA	NA	NA	NA	NA	NA	NA	NA
gene_118	166	11	200	NA	NA	NA	NA	NA	NA	NA	NA	NA
gene_119	166	931	1448	NA	NA	NA	NA	NA	NA	NA	NA	NA
gene_120	167	14	1451	NA	NA	NA	NA	NA	NA	NA	NA	NA
gene_121	168	51	762	NA	NA	NA	NA	NA	NA	NA	NA	NA
gene_122	169	212	1440	NA	NA	NA	NA	NA	NA	NA	NA	NA
gene_123	171	227	631	NA	NA	NA	NA	NA	NA	NA	NA	NA
gene_124	172	1140	1448	NA	NA	NA	NA	NA	NA	NA	NA	NA
gene_125	173	18	413	NA	NA	NA	NA	NA	NA	NA	NA	NA
gene_126	174	21	1409	NA	NA	NA	NA	NA	NA	NA	NA	NA
gene_127	175	927	1453	NA	NA	NA	NA	NA	NA	NA	NA	NA
gene_128	177	346	1116	NA	NA	NA	NA	NA	NA	NA	NA	NA
gene_129	178	225	878	NA	NA	NA	NA	NA	NA	NA	NA	NA
gene_130	180	74	567	NA	NA	NA	NA	NA	NA	NA	NA	NA
gene_131	181	59	301	NA	NA	NA	NA	NA	NA	NA	NA	NA
gene_132	182	9	431	NA	NA	NA	NA	NA	NA	NA	NA	NA
gene_133	182	899	1184	NA	NA	NA	NA	NA	NA	NA	NA	NA
gene_134	184	23	789	NA	NA	NA	NA	NA	NA	NA	NA	NA
gene_135	185	10	1479	NA	NA	NA	NA	NA	NA	NA	NA	NA
gene_136	187	466	1172	NA	NA	NA	NA	NA	NA	NA	NA	NA
gene_137	188	20	680	NA	NA	NA	NA	NA	NA	NA	NA	NA
gene_138	189	823	1278	NA	NA	NA	NA	NA	NA	NA	NA	NA
gene_139	190	214	631	NA	NA	NA	NA	NA	NA	NA	NA	NA
gene_140	191	704	1081	NA	NA	NA	NA	NA	NA	NA	NA	NA
gene_141	192	50	1206	NA	NA	NA	NA	NA	NA	NA	NA	NA
gene_142	193	11	956	NA	NA	NA	NA	NA	NA	NA	NA	NA
gene_143	194	179	1391	NA	NA	NA	NA	NA	NA	NA	NA	NA
gene_144	195	10	1484	NA	NA	NA	NA	NA	NA	NA	NA	NA
gene_145	196	697	1506	NA	NA	NA	NA	NA	NA	NA	NA	NA
gene_146	197	108	1378	NA	NA	NA	NA	NA	NA	NA	NA	NA
gene_147	199	32	180	NA	NA	NA	NA	NA	NA	NA	NA	NA
gene_148	200	69	615	NA	NA	NA	NA	NA	NA	NA	NA	NA
gene_149	202	1264	1489	NA	NA	NA	NA	NA	NA	NA	NA	NA
gene_150	203	53	925	NA	NA	NA	NA	NA	NA	NA	NA	NA
gene_151	204	1099	1439	NA	NA	NA	NA	NA	NA	NA	NA	NA
gene_152	205	474	1520	NA	NA	NA	NA	NA	NA	NA	NA	NA
gene_153	206	921	1483	NA	NA	NA	NA	NA	NA	NA	NA	NA
gene_154	208	86	587	NA	NA	NA	NA	NA	NA	NA	NA	NA
gene_155	209	31	1515	NA	NA	NA	NA	NA	NA	NA	NA	NA
gene_156	210	672	1428	NA	NA	NA	NA	NA	NA	NA	NA	NA
gene_157	211	49	1517	NA	NA	NA	NA	NA	NA	NA	NA	NA
gene_158	212	32	161	NA	NA	NA	NA	NA	NA	NA	NA	NA
gene_159	212	189	1289	NA	NA	NA	NA	NA	NA	NA	NA	NA
gene_160	213	488	846	NA	NA	NA	NA	NA	NA	NA	NA	NA
gene_161	215	45	1489	NA	NA	NA	NA	NA	NA	NA	NA	NA
gene_162	216	192	547	NA	NA	NA	NA	NA	NA	NA	NA	NA
gene_163	217	48	264	NA	NA	NA	NA	NA	NA	NA	NA	NA
gene_164	217	728	1528	NA	NA	NA	NA	NA	NA	NA	NA	NA
gene_165	218	111	1100	NA	NA	NA	NA	NA	NA	NA	NA	NA
gene_166	219	31	894	NA	NA	NA	NA	NA	NA	NA	NA	NA
gene_167	219	1074	1240	NA	NA	NA	NA	NA	NA	NA	NA	NA
gene_168	221	9	596	NA	NA	NA	NA	NA	NA	NA	NA	NA
gene_169	223	220	1395	P:GO:0006278; F:GO:0003964; C:GO:0005634	P:RNA-templated DNA biosynthetic process; F:RNA-directed DNA polymerase activity; C:nucleus	EC:2; EC:2.7; EC:2.7.7.49; EC:2.7.7	Transferases; Transferring phosphorus-containing groups; RNA-directed DNA polymerase; Transferring phosphorus-containing groups	NA	NA	NA	NA	NA
gene_170	225	847	1449	NA	NA	NA	NA	NA	NA	NA	NA	NA
gene_171	226	418	1310	NA	NA	NA	NA	NA	NA	NA	NA	NA
gene_172	227	11	485	NA	NA	NA	NA	NA	NA	NA	NA	NA
gene_173	228	359	518	NA	NA	NA	NA	NA	NA	NA	NA	NA
gene_174	229	928	1310	NA	NA	NA	NA	NA	NA	NA	NA	NA
gene_175	230	215	1138	P:GO:0006278; F:GO:0003964; C:GO:0005634	P:RNA-templated DNA biosynthetic process; F:RNA-directed DNA polymerase activity; C:nucleus	EC:2; EC:2.7; EC:2.7.7.49; EC:2.7.7	Transferases; Transferring phosphorus-containing groups; RNA-directed DNA polymerase; Transferring phosphorus-containing groups	NA	NA	NA	NA	NA
gene_176	230	1193	1545	NA	NA	NA	NA	NA	NA	NA	NA	NA
gene_177	232	111	944	NA	NA	NA	NA	NA	NA	NA	NA	NA
gene_178	232	1035	1524	NA	NA	NA	NA	NA	NA	NA	NA	NA
gene_179	234	159	1561	NA	NA	NA	NA	NA	NA	NA	NA	NA
gene_180	235	66	259	NA	NA	NA	NA	NA	NA	NA	NA	NA
gene_181	235	769	944	NA	NA	NA	NA	NA	NA	NA	NA	NA
gene_182	237	1181	1404	NA	NA	NA	NA	NA	NA	NA	NA	NA
gene_183	239	158	1567	NA	NA	NA	NA	NA	NA	NA	NA	NA
gene_184	240	63	1554	NA	NA	NA	NA	NA	NA	NA	NA	NA
gene_185	241	10	743	NA	NA	NA	NA	NA	NA	NA	NA	NA
gene_186	242	1332	1539	NA	NA	NA	NA	NA	NA	NA	NA	NA
gene_187	244	110	1579	NA	NA	NA	NA	NA	NA	NA	NA	NA
gene_188	246	580	1589	NA	NA	NA	NA	NA	NA	NA	NA	NA
gene_189	247	24	1597	NA	NA	NA	NA	NA	NA	NA	NA	NA
gene_190	248	765	1175	NA	NA	NA	NA	NA	NA	NA	NA	NA
gene_191	249	14	429	NA	NA	NA	NA	NA	NA	NA	NA	NA
gene_192	249	1297	1552	NA	NA	NA	NA	NA	NA	NA	NA	NA
gene_193	250	959	1571	NA	NA	NA	NA	NA	NA	NA	NA	NA
gene_194	251	350	1576	NA	NA	NA	NA	NA	NA	NA	NA	NA
gene_195	253	598	1302	NA	NA	NA	NA	NA	NA	NA	NA	NA
gene_196	254	634	1611	NA	NA	NA	NA	NA	NA	NA	NA	NA
gene_197	256	28	636	NA	NA	NA	NA	NA	NA	NA	NA	NA
gene_198	256	967	1535	NA	NA	NA	NA	NA	NA	NA	NA	NA
gene_199	257	15	837	NA	NA	NA	NA	NA	NA	NA	NA	NA
gene_200	258	61	1611	NA	NA	NA	NA	NA	NA	NA	NA	NA
gene_201	260	30	837	NA	NA	NA	NA	NA	NA	NA	NA	NA
gene_202	261	73	804	NA	NA	NA	NA	NA	NA	NA	NA	NA
gene_203	263	257	534	NA	NA	NA	NA	NA	NA	NA	NA	NA
gene_204	264	17	1614	NA	NA	NA	NA	NA	NA	NA	NA	NA
gene_205	266	732	1618	NA	NA	NA	NA	NA	NA	NA	NA	NA
gene_206	267	26	1615	NA	NA	NA	NA	NA	NA	NA	NA	NA
gene_207	268	15	591	P:GO:0006458; P:GO:0061077; F:GO:0044183; F:GO:0051082; C:GO:0005832; C:GO:0005856	P:'de novo' protein folding; P:chaperone-mediated protein folding; F:protein folding chaperone; F:unfolded protein binding; C:chaperonin-containing T-complex; C:cytoskeleton			K09495	NA	NA	NA	NA
gene_208	268	1432	1601	NA	NA	NA	NA	NA	NA	NA	NA	NA
gene_209	269	210	1139	NA	NA	NA	NA	NA	NA	NA	NA	NA
gene_210	271	22	1238	NA	NA	NA	NA	NA	NA	NA	NA	NA
gene_211	271	1494	1628	NA	NA	NA	NA	NA	NA	NA	NA	NA
gene_212	272	783	1452	NA	NA	NA	NA	NA	NA	NA	NA	NA
gene_213	273	1145	1306	NA	NA	NA	NA	NA	NA	NA	NA	NA
gene_214	274	350	1455	NA	NA	NA	NA	NA	NA	NA	NA	NA
gene_215	276	214	857	NA	NA	NA	NA	NA	NA	NA	NA	NA
gene_216	277	19	542	NA	NA	NA	NA	NA	NA	NA	NA	NA
gene_217	278	1191	1550	NA	NA	NA	NA	NA	NA	NA	NA	NA
gene_218	279	290	666	NA	NA	NA	NA	NA	NA	NA	NA	NA
gene_219	280	129	827	NA	NA	NA	NA	NA	NA	NA	NA	NA
gene_220	281	407	605	NA	NA	NA	NA	NA	NA	NA	NA	NA
gene_221	285	12	1270	NA	NA	NA	NA	NA	NA	NA	NA	NA
gene_222	286	70	1618	NA	NA	NA	NA	NA	NA	NA	NA	NA
gene_223	289	525	1105	NA	NA	NA	NA	NA	NA	NA	NA	NA
gene_224	290	814	1218	NA	NA	NA	NA	NA	NA	NA	NA	NA
gene_225	291	1081	1228	NA	NA	NA	NA	NA	NA	NA	NA	NA
gene_226	292	486	1610	NA	NA	NA	NA	NA	NA	NA	NA	NA
gene_227	293	292	861	NA	NA	NA	NA	NA	NA	NA	NA	NA
gene_228	295	17	223	NA	NA	NA	NA	NA	NA	NA	NA	NA
gene_229	301	226	1472	NA	NA	NA	NA	NA	NA	NA	NA	NA
gene_230	302	455	793	NA	NA	NA	NA	NA	NA	NA	NA	NA
gene_231	304	60	287	NA	NA	NA	NA	NA	NA	NA	NA	NA
gene_232	304	1474	1667	NA	NA	NA	NA	NA	NA	NA	NA	NA
gene_233	305	16	664	NA	NA	NA	NA	NA	NA	NA	NA	NA
gene_234	305	1475	1687	NA	NA	NA	NA	NA	NA	NA	NA	NA
gene_235	307	14	313	NA	NA	NA	NA	NA	NA	NA	NA	NA
gene_236	307	552	1673	NA	NA	NA	NA	NA	NA	NA	NA	NA
gene_237	312	530	975	NA	NA	NA	NA	NA	NA	NA	NA	NA
gene_238	313	746	1700	NA	NA	NA	NA	NA	NA	NA	NA	NA
gene_239	315	214	1703	NA	NA	NA	NA	NA	NA	NA	NA	NA
gene_240	316	237	1655	NA	NA	NA	NA	NA	NA	NA	NA	NA
gene_241	317	112	1372	NA	NA	NA	NA	NA	NA	NA	NA	NA
gene_242	318	997	1597	NA	NA	NA	NA	NA	NA	NA	NA	NA
gene_243	321	68	1123	NA	NA	NA	NA	NA	NA	NA	NA	NA
gene_244	321	1229	1557	NA	NA	NA	NA	NA	NA	NA	NA	NA
gene_245	322	240	1723	NA	NA	NA	NA	NA	NA	NA	NA	NA
gene_246	323	143	364	NA	NA	NA	NA	NA	NA	NA	NA	NA
gene_247	324	19	446	NA	NA	NA	NA	NA	NA	NA	NA	NA
gene_248	324	516	1332	NA	NA	NA	NA	NA	NA	NA	NA	NA
gene_249	327	17	1395	NA	NA	NA	NA	NA	NA	NA	NA	NA
gene_250	328	370	1257	NA	NA	NA	NA	NA	NA	NA	NA	NA
gene_251	330	1171	1455	NA	NA	NA	NA	NA	NA	NA	NA	NA
gene_252	332	10	266	NA	NA	NA	NA	NA	NA	NA	NA	NA
gene_253	333	233	1264	NA	NA	NA	NA	NA	NA	NA	NA	NA
gene_254	334	522	1471	P:GO:0006278; F:GO:0003964; C:GO:0005634	P:RNA-templated DNA biosynthetic process; F:RNA-directed DNA polymerase activity; C:nucleus	EC:2; EC:2.7; EC:2.7.7.49; EC:2.7.7	Transferases; Transferring phosphorus-containing groups; RNA-directed DNA polymerase; Transferring phosphorus-containing groups	NA	NA	NA	NA	NA
gene_255	335	24	1732	NA	NA	NA	NA	NA	NA	NA	NA	NA
gene_256	337	63	772	NA	NA	NA	NA	NA	NA	NA	NA	NA
gene_257	339	10	840	NA	NA	NA	NA	NA	NA	NA	NA	NA
gene_258	340	10	527	NA	NA	NA	NA	NA	NA	NA	NA	NA
gene_259	342	33	1132	NA	NA	NA	NA	NA	NA	NA	NA	NA
gene_260	344	45	495	NA	NA	NA	NA	NA	NA	NA	NA	NA
gene_261	345	1293	1751	NA	NA	NA	NA	NA	NA	NA	NA	NA
gene_262	346	259	1585	NA	NA	NA	NA	NA	NA	NA	NA	NA
gene_263	347	459	1053	NA	NA	NA	NA	NA	NA	NA	NA	NA
gene_264	349	15	1758	NA	NA	NA	NA	NA	NA	NA	NA	NA
gene_265	350	524	1101	NA	NA	NA	NA	NA	NA	NA	NA	NA
gene_266	352	1358	1762	NA	NA	NA	NA	NA	NA	NA	NA	NA
gene_267	353	10	577	NA	NA	NA	NA	NA	NA	NA	NA	NA
gene_268	353	1475	1765	NA	NA	NA	NA	NA	NA	NA	NA	NA
gene_269	354	838	1256	NA	NA	NA	NA	NA	NA	NA	NA	NA
gene_270	355	14	1380	NA	NA	NA	NA	NA	NA	NA	NA	NA
gene_271	357	745	1221	NA	NA	NA	NA	NA	NA	NA	NA	NA
gene_272	358	1447	1765	NA	NA	NA	NA	NA	NA	NA	NA	NA
gene_273	359	166	1762	NA	NA	NA	NA	NA	NA	NA	NA	NA
gene_274	360	10	705	NA	NA	NA	NA	NA	NA	NA	NA	NA
gene_275	361	800	1216	NA	NA	NA	NA	NA	NA	NA	NA	NA
gene_276	362	1155	1762	NA	NA	NA	NA	NA	NA	NA	NA	NA
gene_277	363	1242	1586	NA	NA	NA	NA	NA	NA	NA	NA	NA
gene_278	365	40	479	NA	NA	NA	NA	NA	NA	NA	NA	NA
gene_279	366	880	1036	NA	NA	NA	NA	NA	NA	NA	NA	NA
gene_280	367	370	825	NA	NA	NA	NA	NA	NA	NA	NA	NA
gene_281	368	1136	1364	NA	NA	NA	NA	NA	NA	NA	NA	NA
gene_282	369	527	1644	NA	NA	NA	NA	NA	NA	NA	NA	NA
gene_283	370	13	506	NA	NA	NA	NA	NA	NA	NA	NA	NA
gene_284	370	1220	1686	NA	NA	NA	NA	NA	NA	NA	NA	NA
gene_285	371	907	1163	NA	NA	NA	NA	NA	NA	NA	NA	NA
gene_286	373	714	1362	NA	NA	NA	NA	NA	NA	NA	NA	NA
gene_287	374	1423	1808	NA	NA	NA	NA	NA	NA	NA	NA	NA
gene_288	375	41	971	NA	NA	NA	NA	NA	NA	NA	NA	NA
gene_289	375	1154	1792	NA	NA	NA	NA	NA	NA	NA	NA	NA
gene_290	377	1367	1811	NA	NA	NA	NA	NA	NA	NA	NA	NA
gene_291	378	47	492	NA	NA	NA	NA	NA	NA	NA	NA	NA
gene_292	379	28	241	NA	NA	NA	NA	NA	NA	NA	NA	NA
gene_293	380	276	1448	NA	NA	NA	NA	NA	NA	NA	NA	NA
gene_294	381	13	1549	NA	NA	NA	NA	NA	NA	NA	NA	NA
gene_295	382	323	1799	NA	NA	NA	NA	NA	NA	NA	NA	NA
gene_296	383	602	1815	NA	NA	NA	NA	NA	NA	NA	NA	NA
gene_297	384	609	818	NA	NA	NA	NA	NA	NA	NA	NA	NA
gene_298	386	1275	1444	NA	NA	NA	NA	NA	NA	NA	NA	NA
gene_299	387	1273	1475	NA	NA	NA	NA	NA	NA	NA	NA	NA
gene_300	388	1468	1689	NA	NA	NA	NA	NA	NA	NA	NA	NA
gene_301	390	796	1470	NA	NA	NA	NA	NA	NA	NA	NA	NA
gene_302	391	740	1138	NA	NA	NA	NA	NA	NA	NA	NA	NA
gene_303	391	1265	1526	NA	NA	NA	NA	NA	NA	NA	NA	NA
gene_304	392	536	1262	NA	NA	NA	NA	NA	NA	NA	NA	NA
gene_305	394	761	1822	NA	NA	NA	NA	NA	NA	NA	NA	NA
gene_306	395	22	1635	NA	NA	NA	NA	NA	NA	NA	NA	NA
gene_307	396	372	1836	NA	NA	NA	NA	NA	NA	NA	NA	NA
gene_308	397	153	1096	NA	NA	NA	NA	NA	NA	NA	NA	NA
gene_309	397	1234	1756	NA	NA	NA	NA	NA	NA	NA	NA	NA
gene_310	398	32	292	NA	NA	NA	NA	NA	NA	NA	NA	NA
gene_311	398	1567	1845	NA	NA	NA	NA	NA	NA	NA	NA	NA
gene_312	400	235	1828	NA	NA	NA	NA	NA	NA	NA	NA	NA
gene_313	401	186	1777	NA	NA	NA	NA	NA	NA	NA	NA	NA
gene_314	405	10	1850	NA	NA	NA	NA	NA	NA	NA	NA	NA
gene_315	406	20	1621	NA	NA	NA	NA	NA	NA	NA	NA	NA
gene_316	407	39	1281	NA	NA	NA	NA	NA	NA	NA	NA	NA
gene_317	408	24	1843	NA	NA	NA	NA	NA	NA	NA	NA	NA
gene_318	409	1077	1379	NA	NA	NA	NA	NA	NA	NA	NA	NA
gene_319	410	987	1857	NA	NA	NA	NA	NA	NA	NA	NA	NA
gene_320	411	1259	1858	NA	NA	NA	NA	NA	NA	NA	NA	NA
gene_321	412	549	1697	NA	NA	NA	NA	NA	NA	NA	NA	NA
gene_322	413	159	1312	NA	NA	NA	NA	NA	NA	NA	NA	NA
gene_323	414	134	1847	NA	NA	NA	NA	NA	NA	NA	NA	NA
gene_324	415	465	1508	NA	NA	NA	NA	NA	NA	NA	NA	NA
gene_325	416	21	1837	NA	NA	NA	NA	NA	NA	NA	NA	NA
gene_326	417	1033	1855	NA	NA	NA	NA	NA	NA	NA	NA	NA
gene_327	418	286	1761	NA	NA	NA	NA	NA	NA	NA	NA	NA
gene_328	419	178	968	NA	NA	NA	NA	NA	NA	NA	NA	NA
gene_329	420	1113	1307	NA	NA	NA	NA	NA	NA	NA	NA	NA
gene_330	423	18	1573	NA	NA	NA	NA	NA	NA	NA	NA	NA
gene_331	427	21	1862	NA	NA	NA	NA	NA	NA	NA	NA	NA
gene_332	428	212	1422	NA	NA	NA	NA	NA	NA	NA	NA	NA
gene_333	429	1397	1741	NA	NA	NA	NA	NA	NA	NA	NA	NA
gene_334	432	216	1147	NA	NA	NA	NA	NA	NA	NA	NA	NA
gene_335	433	595	785	NA	NA	NA	NA	NA	NA	NA	NA	NA
gene_336	434	552	1778	NA	NA	NA	NA	NA	NA	NA	NA	NA
gene_337	437	277	662	NA	NA	NA	NA	NA	NA	NA	NA	NA
gene_338	439	9	152	NA	NA	NA	NA	NA	NA	NA	NA	NA
gene_339	442	143	1138	NA	NA	NA	NA	NA	NA	NA	NA	NA
gene_340	443	1004	1558	NA	NA	NA	NA	NA	NA	NA	NA	NA
gene_341	443	1745	1879	NA	NA	NA	NA	NA	NA	NA	NA	NA
gene_342	445	149	1378	NA	NA	NA	NA	NA	NA	NA	NA	NA
gene_343	446	1666	1887	NA	NA	NA	NA	NA	NA	NA	NA	NA
gene_344	448	930	1321	NA	NA	NA	NA	NA	NA	NA	NA	NA
gene_345	449	711	1694	NA	NA	NA	NA	NA	NA	NA	NA	NA
gene_346	451	1219	1874	NA	NA	NA	NA	NA	NA	NA	NA	NA
gene_347	453	264	701	NA	NA	NA	NA	NA	NA	NA	NA	NA
gene_348	454	596	1928	NA	NA	NA	NA	NA	NA	NA	NA	NA
gene_349	455	792	1893	NA	NA	NA	NA	NA	NA	NA	NA	NA
gene_350	456	276	1145	P:GO:0006278; F:GO:0003964; C:GO:0005634	P:RNA-templated DNA biosynthetic process; F:RNA-directed DNA polymerase activity; C:nucleus	EC:2; EC:2.7; EC:2.7.7.49; EC:2.7.7	Transferases; Transferring phosphorus-containing groups; RNA-directed DNA polymerase; Transferring phosphorus-containing groups	NA	NA	NA	NA	NA
gene_351	456	1170	1825	NA	NA	NA	NA	NA	NA	NA	NA	NA
gene_352	457	650	967	NA	NA	NA	NA	NA	NA	NA	NA	NA
gene_353	457	1144	1562	NA	NA	NA	NA	NA	NA	NA	NA	NA
gene_354	458	11	1671	NA	NA	NA	NA	NA	NA	NA	NA	NA
gene_355	459	46	1217	NA	NA	NA	NA	NA	NA	NA	NA	NA
gene_356	460	1137	1796	NA	NA	NA	NA	NA	NA	NA	NA	NA
gene_357	461	1796	1945	NA	NA	NA	NA	NA	NA	NA	NA	NA
gene_358	462	341	1941	NA	NA	NA	NA	NA	NA	NA	NA	NA
gene_359	465	146	310	NA	NA	NA	NA	NA	NA	NA	NA	NA
gene_360	466	76	1948	NA	NA	NA	NA	NA	NA	NA	NA	NA
gene_361	468	26	382	NA	NA	NA	NA	NA	NA	NA	NA	NA
gene_362	470	609	1361	NA	NA	NA	NA	NA	NA	NA	NA	NA
gene_363	472	336	780	P:GO:0006620; P:GO:0015833; P:GO:0045048; C:GO:0071818; C:GO:0072380	P:post-translational protein targeting to endoplasmic reticulum membrane; P:peptide transport; P:protein insertion into ER membrane; C:BAT3 complex; C:TRC complex			K23387	NA	NA	NA	NA
gene_364	473	50	1666	NA	NA	NA	NA	NA	NA	NA	NA	NA
gene_365	474	12	1956	NA	NA	NA	NA	NA	NA	NA	NA	NA
gene_366	475	325	1409	NA	NA	NA	NA	NA	NA	NA	NA	NA
gene_367	476	799	1846	NA	NA	NA	NA	NA	NA	NA	NA	NA
gene_368	477	19	1038	NA	NA	NA	NA	NA	NA	NA	NA	NA
gene_369	478	27	1968	NA	NA	NA	NA	NA	NA	NA	NA	NA
gene_370	480	424	959	NA	NA	NA	NA	NA	NA	NA	NA	NA
gene_371	481	419	1234	NA	NA	NA	NA	NA	NA	NA	NA	NA
gene_372	482	774	1309	NA	NA	NA	NA	NA	NA	NA	NA	NA
gene_373	483	742	1876	NA	NA	NA	NA	NA	NA	NA	NA	NA
gene_374	484	18	610	NA	NA	NA	NA	NA	NA	NA	NA	NA
gene_375	484	1847	1986	NA	NA	NA	NA	NA	NA	NA	NA	NA
gene_376	485	18	1566	NA	NA	NA	NA	NA	NA	NA	NA	NA
gene_377	491	263	794	NA	NA	NA	NA	NA	NA	NA	NA	NA
gene_378	492	533	1394	NA	NA	NA	NA	NA	NA	NA	NA	NA
gene_379	492	1583	1840	NA	NA	NA	NA	NA	NA	NA	NA	NA
gene_380	493	1397	1974	NA	NA	NA	NA	NA	NA	NA	NA	NA
gene_381	494	35	2019	NA	NA	NA	NA	NA	NA	NA	NA	NA
gene_382	495	9	470	NA	NA	NA	NA	NA	NA	NA	NA	NA
gene_383	495	794	2012	NA	NA	NA	NA	NA	NA	NA	NA	NA
gene_384	496	22	2019	NA	NA	NA	NA	NA	NA	NA	NA	NA
gene_385	497	22	2019	NA	NA	NA	NA	NA	NA	NA	NA	NA
gene_386	498	18	1237	NA	NA	NA	NA	NA	NA	NA	NA	NA
gene_387	498	1561	2022	NA	NA	NA	NA	NA	NA	NA	NA	NA
gene_388	499	271	1839	NA	NA	NA	NA	NA	NA	NA	NA	NA
gene_389	500	298	623	NA	NA	NA	NA	NA	NA	NA	NA	NA
gene_390	500	915	1643	P:GO:0006278; F:GO:0003964; C:GO:0005634	P:RNA-templated DNA biosynthetic process; F:RNA-directed DNA polymerase activity; C:nucleus	EC:2; EC:2.7; EC:2.7.7.49; EC:2.7.7	Transferases; Transferring phosphorus-containing groups; RNA-directed DNA polymerase; Transferring phosphorus-containing groups	NA	NA	NA	NA	NA
gene_391	503	26	424	NA	NA	NA	NA	NA	NA	NA	NA	NA
gene_392	503	1833	2015	NA	NA	NA	NA	NA	NA	NA	NA	NA
gene_393	504	799	1639	NA	NA	NA	NA	NA	NA	NA	NA	NA
gene_394	505	14	2012	NA	NA	NA	NA	NA	NA	NA	NA	NA
gene_395	506	349	1017	NA	NA	NA	NA	NA	NA	NA	NA	NA
gene_396	507	289	1314	NA	NA	NA	NA	NA	NA	NA	NA	NA
gene_397	507	1372	1755	NA	NA	NA	NA	NA	NA	NA	NA	NA
gene_398	511	678	1940	NA	NA	NA	NA	NA	NA	NA	NA	NA
gene_399	512	518	1772	NA	NA	NA	NA	NA	NA	NA	NA	NA
gene_400	515	1366	1705	NA	NA	NA	NA	NA	NA	NA	NA	NA
gene_401	516	659	1108	NA	NA	NA	NA	NA	NA	NA	NA	NA
gene_402	517	362	640	NA	NA	NA	NA	NA	NA	NA	NA	NA
gene_403	518	1717	2053	NA	NA	NA	NA	NA	NA	NA	NA	NA
gene_404	519	18	2014	NA	NA	NA	NA	NA	NA	NA	NA	NA
gene_405	520	429	1319	NA	NA	NA	NA	NA	NA	NA	NA	NA
gene_406	521	207	1679	NA	NA	NA	NA	NA	NA	NA	NA	NA
gene_407	522	81	1249	NA	NA	NA	NA	NA	NA	NA	NA	NA
gene_408	523	1332	2058	NA	NA	NA	NA	NA	NA	NA	NA	NA
gene_409	524	119	649	P:GO:0006278; F:GO:0003964; C:GO:0005634	P:RNA-templated DNA biosynthetic process; F:RNA-directed DNA polymerase activity; C:nucleus	EC:2; EC:2.7; EC:2.7.7.49; EC:2.7.7	Transferases; Transferring phosphorus-containing groups; RNA-directed DNA polymerase; Transferring phosphorus-containing groups	NA	NA	NA	NA	NA
gene_410	524	1192	1569	NA	NA	NA	NA	NA	NA	NA	NA	NA
gene_411	524	1790	2032	NA	NA	NA	NA	NA	NA	NA	NA	NA
gene_412	525	817	1538	NA	NA	NA	NA	NA	NA	NA	NA	NA
gene_413	526	77	1832	NA	NA	NA	NA	NA	NA	NA	NA	NA
gene_414	527	196	2066	NA	NA	NA	NA	NA	NA	NA	NA	NA
gene_415	528	64	2054	NA	NA	NA	NA	NA	NA	NA	NA	NA
gene_416	531	1145	2065	NA	NA	NA	NA	NA	NA	NA	NA	NA
gene_417	532	1946	2077	NA	NA	NA	NA	NA	NA	NA	NA	NA
gene_418	533	932	2037	NA	NA	NA	NA	NA	NA	NA	NA	NA
gene_419	534	1138	2060	NA	NA	NA	NA	NA	NA	NA	NA	NA
gene_420	535	19	309	NA	NA	NA	NA	NA	NA	NA	NA	NA
gene_421	535	1402	2084	NA	NA	NA	NA	NA	NA	NA	NA	NA
gene_422	536	1193	1882	NA	NA	NA	NA	NA	NA	NA	NA	NA
gene_423	537	83	1677	NA	NA	NA	NA	NA	NA	NA	NA	NA
gene_424	538	802	1032	NA	NA	NA	NA	NA	NA	NA	NA	NA
gene_425	539	325	1255	NA	NA	NA	NA	NA	NA	NA	NA	NA
gene_426	540	37	983	NA	NA	NA	NA	NA	NA	NA	NA	NA
gene_427	540	1179	2096	NA	NA	NA	NA	NA	NA	NA	NA	NA
gene_428	542	9	1856	NA	NA	NA	NA	NA	NA	NA	NA	NA
gene_429	543	1048	1485	NA	NA	NA	NA	NA	NA	NA	NA	NA
gene_430	544	11	147	NA	NA	NA	NA	NA	NA	NA	NA	NA
gene_431	547	19	250	NA	NA	NA	NA	NA	NA	NA	NA	NA
gene_432	547	495	1646	P:GO:0006278; F:GO:0003964; C:GO:0005634	P:RNA-templated DNA biosynthetic process; F:RNA-directed DNA polymerase activity; C:nucleus	EC:2; EC:2.7; EC:2.7.7.49; EC:2.7.7	Transferases; Transferring phosphorus-containing groups; RNA-directed DNA polymerase; Transferring phosphorus-containing groups	NA	NA	NA	NA	NA
gene_433	548	1437	2066	NA	NA	NA	NA	NA	NA	NA	NA	NA
gene_434	550	21	1108	NA	NA	NA	NA	NA	NA	NA	NA	NA
gene_435	550	1442	2110	NA	NA	NA	NA	NA	NA	NA	NA	NA
gene_436	551	21	2112	NA	NA	NA	NA	NA	NA	NA	NA	NA
gene_437	553	1345	2088	NA	NA	NA	NA	NA	NA	NA	NA	NA
gene_438	554	212	1213	NA	NA	NA	NA	NA	NA	NA	NA	NA
gene_439	554	1253	1614	NA	NA	NA	NA	NA	NA	NA	NA	NA
gene_440	557	1138	1449	NA	NA	NA	NA	NA	NA	NA	NA	NA
gene_441	558	27	2122	NA	NA	NA	NA	NA	NA	NA	NA	NA
gene_442	560	1281	1924	NA	NA	NA	NA	NA	NA	NA	NA	NA
gene_443	561	150	2039	NA	NA	NA	NA	NA	NA	NA	NA	NA
gene_444	562	10	2011	NA	NA	NA	NA	NA	NA	NA	NA	NA
gene_445	563	32	269	NA	NA	NA	NA	NA	NA	NA	NA	NA
gene_446	563	1161	2143	NA	NA	NA	NA	NA	NA	NA	NA	NA
gene_447	564	41	453	NA	NA	NA	NA	NA	NA	NA	NA	NA
gene_448	564	528	1381	P:GO:0006278; F:GO:0003964; C:GO:0005634	P:RNA-templated DNA biosynthetic process; F:RNA-directed DNA polymerase activity; C:nucleus	EC:2; EC:2.7; EC:2.7.7.49; EC:2.7.7	Transferases; Transferring phosphorus-containing groups; RNA-directed DNA polymerase; Transferring phosphorus-containing groups	NA	NA	NA	NA	NA
gene_449	564	1457	2146	NA	NA	NA	NA	NA	NA	NA	NA	NA
gene_450	565	852	1522	NA	NA	NA	NA	NA	NA	NA	NA	NA
gene_451	565	1585	2036	NA	NA	NA	NA	NA	NA	NA	NA	NA
gene_452	566	1873	2100	NA	NA	NA	NA	NA	NA	NA	NA	NA
gene_453	567	19	214	NA	NA	NA	NA	NA	NA	NA	NA	NA
gene_454	567	248	1900	NA	NA	NA	NA	NA	NA	NA	NA	NA
gene_455	568	31	1204	NA	NA	NA	NA	NA	NA	NA	NA	NA
gene_456	570	523	1787	NA	NA	NA	NA	NA	NA	NA	NA	NA
gene_457	572	1928	2149	NA	NA	NA	NA	NA	NA	NA	NA	NA
gene_458	575	11	2166	NA	NA	NA	NA	NA	NA	NA	NA	NA
gene_459	576	1938	2158	NA	NA	NA	NA	NA	NA	NA	NA	NA
gene_460	577	1815	2118	NA	NA	NA	NA	NA	NA	NA	NA	NA
gene_461	578	19	653	NA	NA	NA	NA	NA	NA	NA	NA	NA
gene_462	578	1478	2161	NA	NA	NA	NA	NA	NA	NA	NA	NA
gene_463	579	671	1563	NA	NA	NA	NA	NA	NA	NA	NA	NA
gene_464	580	254	1453	NA	NA	NA	NA	NA	NA	NA	NA	NA
gene_465	581	383	1087	NA	NA	NA	NA	NA	NA	NA	NA	NA
gene_466	582	1267	1842	NA	NA	NA	NA	NA	NA	NA	NA	NA
gene_467	583	580	1281	NA	NA	NA	NA	NA	NA	NA	NA	NA
gene_468	584	1224	1567	NA	NA	NA	NA	NA	NA	NA	NA	NA
gene_469	585	1051	2171	NA	NA	NA	NA	NA	NA	NA	NA	NA
gene_470	587	99	1097	NA	NA	NA	NA	NA	NA	NA	NA	NA
gene_471	588	679	2080	NA	NA	NA	NA	NA	NA	NA	NA	NA
gene_472	589	96	1908	NA	NA	NA	NA	NA	NA	NA	NA	NA
gene_473	590	1932	2195	NA	NA	NA	NA	NA	NA	NA	NA	NA
gene_474	591	259	1546	NA	NA	NA	NA	NA	NA	NA	NA	NA
gene_475	593	291	2196	NA	NA	NA	NA	NA	NA	NA	NA	NA
gene_476	594	38	2185	NA	NA	NA	NA	NA	NA	NA	NA	NA
gene_477	596	13	1136	NA	NA	NA	NA	NA	NA	NA	NA	NA
gene_478	597	242	580	NA	NA	NA	NA	NA	NA	NA	NA	NA
gene_479	597	692	1711	NA	NA	NA	NA	NA	NA	NA	NA	NA
gene_480	598	866	1476	NA	NA	NA	NA	NA	NA	NA	NA	NA
gene_481	598	1701	1861	NA	NA	NA	NA	NA	NA	NA	NA	NA
gene_482	599	266	2092	NA	NA	NA	NA	NA	NA	NA	NA	NA
gene_483	600	171	1646	NA	NA	NA	NA	NA	NA	NA	NA	NA
gene_484	601	1226	1730	NA	NA	NA	NA	NA	NA	NA	NA	NA
gene_485	602	1253	2217	NA	NA	NA	NA	NA	NA	NA	NA	NA
gene_486	603	638	1356	NA	NA	NA	NA	NA	NA	NA	NA	NA
gene_487	604	22	2219	NA	NA	NA	NA	NA	NA	NA	NA	NA
gene_488	606	1970	2195	NA	NA	NA	NA	NA	NA	NA	NA	NA
gene_489	607	580	2058	NA	NA	NA	NA	NA	NA	NA	NA	NA
gene_490	608	949	1982	NA	NA	NA	NA	NA	NA	NA	NA	NA
gene_491	609	23	1286	NA	NA	NA	NA	NA	NA	NA	NA	NA
gene_492	610	258	2007	NA	NA	NA	NA	NA	NA	NA	NA	NA
gene_493	611	1087	2197	NA	NA	NA	NA	NA	NA	NA	NA	NA
gene_494	613	21	2234	NA	NA	NA	NA	NA	NA	NA	NA	NA
gene_495	615	774	1530	NA	NA	NA	NA	NA	NA	NA	NA	NA
gene_496	617	17	778	NA	NA	NA	NA	NA	NA	NA	NA	NA
gene_497	617	2059	2214	NA	NA	NA	NA	NA	NA	NA	NA	NA
gene_498	618	1619	1914	NA	NA	NA	NA	NA	NA	NA	NA	NA
gene_499	621	1318	2180	NA	NA	NA	NA	NA	NA	NA	NA	NA
gene_500	622	712	2004	NA	NA	NA	NA	NA	NA	NA	NA	NA
gene_501	624	124	1134	NA	NA	NA	NA	NA	NA	NA	NA	NA
gene_502	624	1183	1716	NA	NA	NA	NA	NA	NA	NA	NA	NA
gene_503	624	1789	2238	NA	NA	NA	NA	NA	NA	NA	NA	NA
gene_504	625	866	1506	NA	NA	NA	NA	NA	NA	NA	NA	NA
gene_505	625	1731	1891	NA	NA	NA	NA	NA	NA	NA	NA	NA
gene_506	627	17	1347	NA	NA	NA	NA	NA	NA	NA	NA	NA
gene_507	629	61	2231	NA	NA	NA	NA	NA	NA	NA	NA	NA
gene_508	630	19	1322	NA	NA	NA	NA	NA	NA	NA	NA	NA
gene_509	630	1870	2220	NA	NA	NA	NA	NA	NA	NA	NA	NA
gene_510	632	533	861	NA	NA	NA	NA	NA	NA	NA	NA	NA
gene_511	633	127	372	NA	NA	NA	NA	NA	NA	NA	NA	NA
gene_512	633	1652	2246	NA	NA	NA	NA	NA	NA	NA	NA	NA
gene_513	634	598	1412	NA	NA	NA	NA	NA	NA	NA	NA	NA
gene_514	635	1719	2099	NA	NA	NA	NA	NA	NA	NA	NA	NA
gene_515	636	559	2248	NA	NA	NA	NA	NA	NA	NA	NA	NA
gene_516	637	604	2141	NA	NA	NA	NA	NA	NA	NA	NA	NA
gene_517	638	246	833	NA	NA	NA	NA	NA	NA	NA	NA	NA
gene_518	639	188	1448	NA	NA	NA	NA	NA	NA	NA	NA	NA
gene_519	639	1548	2021	P:GO:0006278; F:GO:0003964; C:GO:0005634	P:RNA-templated DNA biosynthetic process; F:RNA-directed DNA polymerase activity; C:nucleus	EC:2; EC:2.7; EC:2.7.7.49; EC:2.7.7	Transferases; Transferring phosphorus-containing groups; RNA-directed DNA polymerase; Transferring phosphorus-containing groups	NA	NA	NA	NA	NA
gene_520	640	219	1523	P:GO:0006278; F:GO:0003964; C:GO:0005634	P:RNA-templated DNA biosynthetic process; F:RNA-directed DNA polymerase activity; C:nucleus	EC:2; EC:2.7; EC:2.7.7.49; EC:2.7.7	Transferases; Transferring phosphorus-containing groups; RNA-directed DNA polymerase; Transferring phosphorus-containing groups	NA	NA	NA	NA	NA
gene_521	641	1872	2113	NA	NA	NA	NA	NA	NA	NA	NA	NA
gene_522	642	698	2217	NA	NA	NA	NA	NA	NA	NA	NA	NA
gene_523	645	1777	2165	NA	NA	NA	NA	NA	NA	NA	NA	NA
gene_524	647	1472	2269	NA	NA	NA	NA	NA	NA	NA	NA	NA
gene_525	648	366	732	P:GO:0010499; P:GO:0010952; P:GO:0031325; P:GO:0031329; P:GO:0043248; P:GO:0061136; P:GO:0065008; P:GO:0098545; P:GO:1902906; P:GO:1990236; F:GO:0016504; F:GO:0070577; F:GO:0070628; C:GO:0005634; C:GO:0016020; C:GO:0031597; C:GO:0034515	P:proteasomal ubiquitin-independent protein catabolic process; P:positive regulation of peptidase activity; P:positive regulation of cellular metabolic process; P:regulation of cellular catabolic process; P:proteasome assembly; P:regulation of proteasomal protein catabolic process; P:regulation of biological quality; P:maintenance of protein complex location in cytoplasm; P:proteasome storage gra…			K06699	NA	NA	NA	NA
gene_526	649	175	1501	NA	NA	NA	NA	NA	NA	NA	NA	NA
gene_527	651	659	1157	NA	NA	NA	NA	NA	NA	NA	NA	NA
gene_528	651	1535	2290	NA	NA	NA	NA	NA	NA	NA	NA	NA
gene_529	652	2066	2295	NA	NA	NA	NA	NA	NA	NA	NA	NA
gene_530	653	492	853	NA	NA	NA	NA	NA	NA	NA	NA	NA
gene_531	654	586	1326	NA	NA	NA	NA	NA	NA	NA	NA	NA
gene_532	654	1523	1898	NA	NA	NA	NA	NA	NA	NA	NA	NA
gene_533	655	1574	1776	NA	NA	NA	NA	NA	NA	NA	NA	NA
gene_534	656	320	1458	NA	NA	NA	NA	NA	NA	NA	NA	NA
gene_535	657	986	2086	P:GO:0006278; F:GO:0003964; C:GO:0005634	P:RNA-templated DNA biosynthetic process; F:RNA-directed DNA polymerase activity; C:nucleus	EC:2; EC:2.7; EC:2.7.7.49; EC:2.7.7	Transferases; Transferring phosphorus-containing groups; RNA-directed DNA polymerase; Transferring phosphorus-containing groups	NA	NA	NA	NA	NA
gene_536	658	975	2125	NA	NA	NA	NA	NA	NA	NA	NA	NA
gene_537	660	14	2292	NA	NA	NA	NA	NA	NA	NA	NA	NA
gene_538	661	767	2026	NA	NA	NA	NA	NA	NA	NA	NA	NA
gene_539	662	2142	2294	NA	NA	NA	NA	NA	NA	NA	NA	NA
gene_540	665	52	1236	NA	NA	NA	NA	NA	NA	NA	NA	NA
gene_541	666	9	133	NA	NA	NA	NA	NA	NA	NA	NA	NA
gene_542	666	909	2306	NA	NA	NA	NA	NA	NA	NA	NA	NA
gene_543	667	11	893	NA	NA	NA	NA	NA	NA	NA	NA	NA
gene_544	667	1018	2307	NA	NA	NA	NA	NA	NA	NA	NA	NA
gene_545	668	1367	1687	NA	NA	NA	NA	NA	NA	NA	NA	NA
gene_546	669	580	2043	NA	NA	NA	NA	NA	NA	NA	NA	NA
gene_547	670	1915	2059	NA	NA	NA	NA	NA	NA	NA	NA	NA
gene_548	672	52	1236	NA	NA	NA	NA	NA	NA	NA	NA	NA
gene_549	673	828	1189	NA	NA	NA	NA	NA	NA	NA	NA	NA
gene_550	674	11	1603	NA	NA	NA	NA	NA	NA	NA	NA	NA
gene_551	676	201	1510	NA	NA	NA	NA	NA	NA	NA	NA	NA
gene_552	677	89	1940	NA	NA	NA	NA	NA	NA	NA	NA	NA
gene_553	678	72	440	NA	NA	NA	NA	NA	NA	NA	NA	NA
gene_554	679	18	285	NA	NA	NA	NA	NA	NA	NA	NA	NA
gene_555	680	835	1232	NA	NA	NA	NA	NA	NA	NA	NA	NA
gene_556	681	1135	1343	NA	NA	NA	NA	NA	NA	NA	NA	NA
gene_557	682	771	1784	NA	NA	NA	NA	NA	NA	NA	NA	NA
gene_558	683	311	1576	NA	NA	NA	NA	NA	NA	NA	NA	NA
gene_559	683	1628	2245	NA	NA	NA	NA	NA	NA	NA	NA	NA
gene_560	685	249	2349	NA	NA	NA	NA	NA	NA	NA	NA	NA
gene_561	686	83	1842	NA	NA	NA	NA	K17361	NA	NA	NA	NA
gene_562	688	1923	2076	NA	NA	NA	NA	NA	NA	NA	NA	NA
gene_563	689	32	408	NA	NA	NA	NA	NA	NA	NA	NA	NA
gene_564	690	2093	2317	NA	NA	NA	NA	NA	NA	NA	NA	NA
gene_565	692	75	1196	NA	NA	NA	NA	NA	NA	NA	NA	NA
gene_566	693	76	417	NA	NA	NA	NA	NA	NA	NA	NA	NA
gene_567	696	551	1207	NA	NA	NA	NA	NA	NA	NA	NA	NA
gene_568	699	1211	2384	NA	NA	NA	NA	NA	NA	NA	NA	NA
gene_569	701	628	1056	P:GO:0006278; F:GO:0003964; C:GO:0005634	P:RNA-templated DNA biosynthetic process; F:RNA-directed DNA polymerase activity; C:nucleus	EC:2; EC:2.7; EC:2.7.7.49; EC:2.7.7	Transferases; Transferring phosphorus-containing groups; RNA-directed DNA polymerase; Transferring phosphorus-containing groups	NA	NA	NA	NA	NA
gene_570	702	601	950	NA	NA	NA	NA	NA	NA	NA	NA	NA
gene_571	702	1086	1601	P:GO:0006278; F:GO:0003964; C:GO:0005634	P:RNA-templated DNA biosynthetic process; F:RNA-directed DNA polymerase activity; C:nucleus	EC:2; EC:2.7; EC:2.7.7.49; EC:2.7.7	Transferases; Transferring phosphorus-containing groups; RNA-directed DNA polymerase; Transferring phosphorus-containing groups	NA	NA	NA	NA	NA
gene_572	703	1940	2384	NA	NA	NA	NA	NA	NA	NA	NA	NA
gene_573	704	166	370	NA	NA	NA	NA	NA	NA	NA	NA	NA
gene_574	707	1263	2186	P:GO:0006278; F:GO:0003964; C:GO:0005634	P:RNA-templated DNA biosynthetic process; F:RNA-directed DNA polymerase activity; C:nucleus	EC:2; EC:2.7; EC:2.7.7.49; EC:2.7.7	Transferases; Transferring phosphorus-containing groups; RNA-directed DNA polymerase; Transferring phosphorus-containing groups	NA	NA	NA	NA	NA
gene_575	708	484	1832	NA	NA	NA	NA	NA	NA	NA	NA	NA
gene_576	709	765	2375	NA	NA	NA	NA	NA	NA	NA	NA	NA
gene_577	710	1629	1758	NA	NA	NA	NA	NA	NA	NA	NA	NA
gene_578	711	708	2319	NA	NA	NA	NA	NA	NA	NA	NA	NA
gene_579	712	28	2350	NA	NA	NA	NA	NA	NA	NA	NA	NA
gene_580	716	1264	1579	NA	NA	NA	NA	NA	NA	NA	NA	NA
gene_581	717	393	1418	NA	NA	NA	NA	NA	NA	NA	NA	NA
gene_582	718	10	2412	NA	NA	NA	NA	NA	NA	NA	NA	NA
gene_583	719	400	2405	NA	NA	NA	NA	NA	NA	NA	NA	NA
gene_584	720	415	1179	NA	NA	NA	NA	NA	NA	NA	NA	NA
gene_585	725	82	1659	NA	NA	NA	NA	NA	NA	NA	NA	NA
gene_586	726	738	1193	NA	NA	NA	NA	NA	NA	NA	NA	NA
gene_587	727	327	559	NA	NA	NA	NA	NA	NA	NA	NA	NA
gene_588	727	1187	2422	NA	NA	NA	NA	NA	NA	NA	NA	NA
gene_589	729	1774	2418	NA	NA	NA	NA	NA	NA	NA	NA	NA
gene_590	730	394	1866	NA	NA	NA	NA	NA	NA	NA	NA	NA
gene_591	731	561	2324	NA	NA	NA	NA	NA	NA	NA	NA	NA
gene_592	733	254	1287	NA	NA	NA	NA	NA	NA	NA	NA	NA
gene_593	734	234	971	NA	NA	NA	NA	NA	NA	NA	NA	NA
gene_594	736	980	1645	NA	NA	NA	NA	NA	NA	NA	NA	NA
gene_595	738	2005	2364	P:GO:0006465; P:GO:0015833; P:GO:0034641; P:GO:0045047; F:GO:0008233; C:GO:0005787	P:signal peptide processing; P:peptide transport; P:cellular nitrogen compound metabolic process; P:protein targeting to ER; F:peptidase activity; C:signal peptidase complex	EC:3.4; EC:3; EC:3.4.21.89	Acting on peptide bonds (peptidases); Hydrolases; signal peptidase I	K13280	NA	NA	NA	NA
gene_596	739	801	2322	NA	NA	NA	NA	NA	CE4	NA	NA	NA
gene_597	740	27	2407	NA	NA	NA	NA	NA	NA	NA	NA	NA
gene_598	741	619	1338	P:GO:0006278; F:GO:0003964; C:GO:0005634	P:RNA-templated DNA biosynthetic process; F:RNA-directed DNA polymerase activity; C:nucleus	EC:2; EC:2.7; EC:2.7.7.49; EC:2.7.7	Transferases; Transferring phosphorus-containing groups; RNA-directed DNA polymerase; Transferring phosphorus-containing groups	NA	NA	NA	NA	NA
gene_599	741	2025	2161	NA	NA	NA	NA	NA	NA	NA	NA	NA
gene_600	743	37	244	NA	NA	NA	NA	NA	NA	NA	NA	NA
gene_601	744	954	2102	P:GO:0006278; F:GO:0003964; C:GO:0005634	P:RNA-templated DNA biosynthetic process; F:RNA-directed DNA polymerase activity; C:nucleus	EC:2; EC:2.7; EC:2.7.7.49; EC:2.7.7	Transferases; Transferring phosphorus-containing groups; RNA-directed DNA polymerase; Transferring phosphorus-containing groups	NA	NA	NA	NA	NA
gene_602	745	2035	2451	NA	NA	NA	NA	NA	NA	NA	NA	NA
gene_603	746	32	1074	NA	NA	NA	NA	NA	NA	NA	NA	NA
gene_604	746	1872	2446	NA	NA	NA	NA	NA	NA	NA	NA	NA
gene_605	747	42	674	NA	NA	NA	NA	NA	NA	NA	NA	NA
gene_606	747	1257	1626	NA	NA	NA	NA	NA	NA	NA	NA	NA
gene_607	748	300	1679	P:GO:0006278; F:GO:0003964; C:GO:0005634	P:RNA-templated DNA biosynthetic process; F:RNA-directed DNA polymerase activity; C:nucleus	EC:2; EC:2.7; EC:2.7.7.49; EC:2.7.7	Transferases; Transferring phosphorus-containing groups; RNA-directed DNA polymerase; Transferring phosphorus-containing groups	NA	NA	NA	NA	NA
gene_608	748	1779	2458	NA	NA	NA	NA	NA	NA	NA	NA	NA
gene_609	749	621	1814	NA	NA	NA	NA	NA	NA	NA	NA	NA
gene_610	750	120	1522	NA	NA	NA	NA	NA	NA	NA	NA	NA
gene_611	751	1829	2430	NA	NA	NA	NA	NA	NA	NA	NA	NA
gene_612	752	452	1659	NA	NA	NA	NA	NA	NA	NA	NA	NA
gene_613	752	2268	2459	NA	NA	NA	NA	NA	NA	NA	NA	NA
gene_614	753	10	311	NA	NA	NA	NA	NA	NA	NA	NA	NA
gene_615	753	408	2357	P:GO:0006278; F:GO:0003964; C:GO:0005634	P:RNA-templated DNA biosynthetic process; F:RNA-directed DNA polymerase activity; C:nucleus	EC:2; EC:2.7; EC:2.7.7.49; EC:2.7.7	Transferases; Transferring phosphorus-containing groups; RNA-directed DNA polymerase; Transferring phosphorus-containing groups	NA	NA	NA	NA	NA
gene_616	754	296	1264	P:GO:0006278; F:GO:0003964; C:GO:0005634	P:RNA-templated DNA biosynthetic process; F:RNA-directed DNA polymerase activity; C:nucleus	EC:2; EC:2.7; EC:2.7.7.49; EC:2.7.7	Transferases; Transferring phosphorus-containing groups; RNA-directed DNA polymerase; Transferring phosphorus-containing groups	NA	NA	NA	NA	NA
gene_617	754	1784	2416	NA	NA	NA	NA	NA	NA	NA	NA	NA
gene_618	755	15	1683	NA	NA	NA	NA	NA	NA	NA	NA	NA
gene_619	756	551	2325	NA	NA	NA	NA	NA	NA	NA	NA	NA
gene_620	757	462	2244	NA	NA	NA	NA	NA	NA	NA	NA	NA
gene_621	758	159	1522	NA	NA	NA	NA	NA	NA	NA	NA	NA
gene_622	758	2083	2476	NA	NA	NA	NA	NA	NA	NA	NA	NA
gene_623	759	19	624	NA	NA	NA	NA	NA	NA	NA	NA	NA
gene_624	760	10	2102	NA	NA	NA	NA	NA	NA	NA	NA	NA
gene_625	761	47	2387	NA	NA	NA	NA	NA	NA	NA	NA	NA
gene_626	763	10	287	NA	NA	NA	NA	NA	NA	NA	NA	NA
gene_627	764	1528	2449	NA	NA	NA	NA	NA	NA	NA	NA	NA
gene_628	765	1064	2413	NA	NA	NA	NA	NA	NA	NA	NA	NA
gene_629	766	22	1423	NA	NA	NA	NA	NA	NA	NA	NA	NA
gene_630	767	15	1049	NA	NA	NA	NA	NA	NA	NA	NA	NA
gene_631	767	1077	2354	NA	NA	NA	NA	NA	NA	NA	NA	NA
gene_632	769	336	2129	NA	NA	NA	NA	NA	NA	NA	NA	NA
gene_633	770	1434	2476	NA	NA	NA	NA	NA	NA	NA	NA	NA
gene_634	772	12	1489	NA	NA	NA	NA	NA	NA	NA	NA	NA
gene_635	773	1094	2257	NA	NA	NA	NA	NA	NA	NA	NA	NA
gene_636	775	159	1522	NA	NA	NA	NA	NA	NA	NA	NA	NA
gene_637	775	2079	2493	NA	NA	NA	NA	NA	NA	NA	NA	NA
gene_638	777	1305	2479	NA	NA	NA	NA	NA	NA	NA	NA	NA
gene_639	778	2238	2499	NA	NA	NA	NA	NA	NA	NA	NA	NA
gene_640	779	86	1697	NA	NA	NA	NA	NA	NA	NA	NA	NA
gene_641	780	2324	2463	NA	NA	NA	NA	NA	NA	NA	NA	NA
gene_642	781	237	998	NA	NA	NA	NA	NA	NA	NA	NA	NA
gene_643	781	1074	2297	P:GO:0006278; F:GO:0003964; C:GO:0005634	P:RNA-templated DNA biosynthetic process; F:RNA-directed DNA polymerase activity; C:nucleus	EC:2; EC:2.7; EC:2.7.7.49; EC:2.7.7	Transferases; Transferring phosphorus-containing groups; RNA-directed DNA polymerase; Transferring phosphorus-containing groups	NA	NA	NA	NA	NA
gene_644	782	9	1923	NA	NA	NA	NA	NA	NA	NA	NA	NA
gene_645	784	1136	1602	NA	NA	NA	NA	NA	NA	NA	NA	NA
gene_646	785	764	1084	NA	NA	NA	NA	NA	NA	NA	NA	NA
gene_647	785	1987	2399	NA	NA	NA	NA	NA	NA	NA	NA	NA
gene_648	786	612	1435	NA	NA	NA	NA	NA	NA	NA	NA	NA
gene_649	787	332	946	NA	NA	NA	NA	NA	NA	NA	NA	NA
gene_650	788	447	2303	NA	NA	NA	NA	NA	NA	NA	NA	NA
gene_651	790	1563	2521	NA	NA	NA	NA	NA	NA	NA	NA	NA
gene_652	791	34	999	NA	NA	NA	NA	NA	NA	NA	NA	NA
gene_653	791	1179	1571	NA	NA	NA	NA	NA	NA	NA	NA	NA
gene_654	793	28	462	NA	NA	NA	NA	NA	NA	NA	NA	NA
gene_655	793	1809	2471	NA	NA	NA	NA	NA	NA	NA	NA	NA
gene_656	794	19	171	NA	NA	NA	NA	NA	NA	NA	NA	NA
gene_657	794	611	1104	NA	NA	NA	NA	NA	NA	NA	NA	NA
gene_658	796	1192	2287	NA	NA	NA	NA	NA	NA	NA	NA	NA
gene_659	797	1523	2560	NA	NA	NA	NA	NA	NA	NA	NA	NA
gene_660	798	110	2559	NA	NA	NA	NA	NA	NA	NA	NA	NA
gene_661	800	560	748	NA	NA	NA	NA	NA	NA	NA	NA	NA
gene_662	800	842	1924	NA	NA	NA	NA	NA	NA	NA	NA	NA
gene_663	801	197	1058	NA	NA	NA	NA	NA	NA	NA	NA	NA
gene_664	802	176	2358	NA	NA	NA	NA	NA	NA	NA	NA	NA
gene_665	803	733	2411	NA	NA	NA	NA	NA	NA	NA	NA	NA
gene_666	804	984	1260	NA	NA	NA	NA	NA	NA	NA	NA	NA
gene_667	804	1586	2394	NA	NA	NA	NA	NA	NA	NA	NA	NA
gene_668	805	1936	2242	NA	NA	NA	NA	NA	NA	NA	NA	NA
gene_669	806	1096	1359	NA	NA	NA	NA	NA	NA	NA	NA	NA
gene_670	808	884	1834	NA	NA	NA	NA	NA	NA	NA	NA	NA
gene_671	808	1991	2558	NA	NA	NA	NA	NA	NA	NA	NA	NA
gene_672	810	1584	2240	NA	NA	NA	NA	NA	NA	NA	NA	NA
gene_673	811	230	501	NA	NA	NA	NA	NA	NA	NA	NA	NA
gene_674	811	1389	2543	NA	NA	NA	NA	NA	NA	NA	NA	NA
gene_675	813	180	2564	NA	NA	NA	NA	NA	NA	NA	NA	NA
gene_676	814	123	1540	NA	NA	NA	NA	NA	NA	NA	NA	NA
gene_677	815	2177	2454	NA	NA	NA	NA	NA	NA	NA	NA	NA
gene_678	817	608	2092	NA	NA	NA	NA	NA	NA	NA	NA	NA
gene_679	817	2361	2593	NA	NA	NA	NA	NA	NA	NA	NA	NA
gene_680	818	664	1347	P:GO:0006278; F:GO:0003964; C:GO:0005634	P:RNA-templated DNA biosynthetic process; F:RNA-directed DNA polymerase activity; C:nucleus	EC:2; EC:2.7; EC:2.7.7.49; EC:2.7.7	Transferases; Transferring phosphorus-containing groups; RNA-directed DNA polymerase; Transferring phosphorus-containing groups	NA	NA	NA	NA	NA
gene_681	818	1528	2010	NA	NA	NA	NA	NA	NA	NA	NA	NA
gene_682	819	1932	2102	NA	NA	NA	NA	NA	NA	NA	NA	NA
gene_683	819	2146	2595	NA	NA	NA	NA	NA	NA	NA	NA	NA
gene_684	821	90	623	NA	NA	NA	NA	NA	NA	NA	NA	NA
gene_685	821	991	1152	NA	NA	NA	NA	NA	NA	NA	NA	NA
gene_686	823	30	2546	NA	NA	NA	NA	NA	NA	NA	NA	NA
gene_687	824	2049	2297	NA	NA	NA	NA	NA	NA	NA	NA	NA
gene_688	825	508	1543	NA	NA	NA	NA	NA	NA	NA	NA	NA
gene_689	826	118	705	NA	NA	NA	NA	K01904	NA	NA	NA	NA
gene_690	826	1315	2480	NA	NA	NA	NA	NA	NA	NA	NA	NA
gene_691	827	1932	2561	NA	NA	NA	NA	NA	NA	NA	NA	NA
gene_692	828	1424	2119	P:GO:0006278; F:GO:0003964; C:GO:0005634	P:RNA-templated DNA biosynthetic process; F:RNA-directed DNA polymerase activity; C:nucleus	EC:2; EC:2.7; EC:2.7.7.49; EC:2.7.7	Transferases; Transferring phosphorus-containing groups; RNA-directed DNA polymerase; Transferring phosphorus-containing groups	NA	NA	NA	NA	NA
gene_693	829	68	2602	NA	NA	NA	NA	NA	NA	NA	NA	NA
gene_694	830	33	1632	NA	NA	NA	NA	NA	NA	NA	NA	NA
gene_695	831	613	1898	NA	NA	NA	NA	NA	NA	NA	NA	NA
gene_696	832	15	697	NA	NA	NA	NA	NA	NA	NA	NA	NA
gene_697	832	1644	2591	NA	NA	NA	NA	NA	NA	NA	NA	NA
gene_698	833	10	1898	NA	NA	NA	NA	K06619	NA	NA	NA	NA
gene_699	834	31	536	NA	NA	NA	NA	NA	NA	NA	NA	NA
gene_700	834	1870	2349	P:GO:0006278; F:GO:0003964; C:GO:0005634	P:RNA-templated DNA biosynthetic process; F:RNA-directed DNA polymerase activity; C:nucleus	EC:2; EC:2.7; EC:2.7.7.49; EC:2.7.7	Transferases; Transferring phosphorus-containing groups; RNA-directed DNA polymerase; Transferring phosphorus-containing groups	NA	NA	NA	NA	NA
gene_701	835	35	1529	NA	NA	NA	NA	NA	NA	NA	NA	NA
gene_702	836	122	549	NA	NA	NA	NA	NA	NA	NA	NA	NA
gene_703	836	1441	2616	NA	NA	NA	NA	NA	NA	NA	NA	NA
gene_704	838	1855	2001	NA	NA	NA	NA	NA	NA	NA	NA	NA
gene_705	839	519	1244	P:GO:0006278; F:GO:0003964; C:GO:0005634	P:RNA-templated DNA biosynthetic process; F:RNA-directed DNA polymerase activity; C:nucleus	EC:2; EC:2.7; EC:2.7.7.49; EC:2.7.7	Transferases; Transferring phosphorus-containing groups; RNA-directed DNA polymerase; Transferring phosphorus-containing groups	NA	NA	NA	NA	NA
gene_706	840	14	1512	NA	NA	NA	NA	NA	NA	NA	NA	NA
gene_707	840	1567	2625	NA	NA	NA	NA	NA	NA	NA	NA	NA
gene_708	841	9	2624	NA	NA	NA	NA	NA	NA	NA	NA	NA
gene_709	842	887	1198	NA	NA	NA	NA	NA	NA	NA	NA	NA
gene_710	843	206	689	NA	NA	NA	NA	NA	NA	NA	NA	NA
gene_711	844	726	2234	P:GO:0006278; F:GO:0003964; C:GO:0005634	P:RNA-templated DNA biosynthetic process; F:RNA-directed DNA polymerase activity; C:nucleus	EC:2; EC:2.7; EC:2.7.7.49; EC:2.7.7	Transferases; Transferring phosphorus-containing groups; RNA-directed DNA polymerase; Transferring phosphorus-containing groups	NA	NA	NA	NA	NA
gene_712	846	511	1494	NA	NA	NA	NA	NA	NA	NA	NA	NA
gene_713	847	453	2235	NA	NA	NA	NA	NA	NA	NA	NA	NA
gene_714	848	9	1115	NA	NA	NA	NA	NA	NA	NA	NA	NA
gene_715	848	1188	2132	P:GO:0006278; F:GO:0003964; C:GO:0005634	P:RNA-templated DNA biosynthetic process; F:RNA-directed DNA polymerase activity; C:nucleus	EC:2; EC:2.7; EC:2.7.7.49; EC:2.7.7	Transferases; Transferring phosphorus-containing groups; RNA-directed DNA polymerase; Transferring phosphorus-containing groups	NA	NA	NA	NA	NA
gene_716	849	1124	1248	NA	NA	NA	NA	NA	NA	NA	NA	NA
gene_717	850	459	1222	NA	NA	NA	NA	NA	NA	NA	NA	NA
gene_718	850	1282	2654	NA	NA	NA	NA	NA	NA	NA	NA	NA
gene_719	851	485	2637	NA	NA	NA	NA	NA	NA	NA	NA	NA
gene_720	852	14	2548	NA	NA	NA	NA	NA	NA	NA	NA	NA
gene_721	853	566	2622	NA	NA	NA	NA	NA	NA	NA	NA	NA
gene_722	854	183	1166	NA	NA	NA	NA	NA	NA	NA	NA	NA
gene_723	855	285	2346	NA	NA	NA	NA	NA	NA	NA	NA	NA
gene_724	856	119	957	NA	NA	NA	NA	NA	NA	NA	NA	NA
gene_725	857	2038	2309	NA	NA	NA	NA	NA	NA	NA	NA	NA
gene_726	860	2072	2659	NA	NA	NA	NA	NA	NA	NA	NA	NA
gene_727	861	48	2259	NA	NA	NA	NA	NA	NA	NA	NA	NA
gene_728	862	10	2564	NA	NA	NA	NA	NA	NA	NA	NA	NA
gene_729	863	21	597	NA	NA	NA	NA	NA	NA	NA	NA	NA
gene_730	863	1796	2155	NA	NA	NA	NA	NA	NA	NA	NA	NA
gene_731	864	19	2663	NA	NA	NA	NA	NA	NA	NA	NA	NA
gene_732	865	762	1284	P:GO:0000073; P:GO:0000917; P:GO:0007088; P:GO:0007096; P:GO:0008104; P:GO:0031028; P:GO:0031991; P:GO:0045132; P:GO:0045931; P:GO:0051293; P:GO:0110020; P:GO:1901893; P:GO:1903438; F:GO:0005200; F:GO:0005515; F:GO:0060090; C:GO:0005737; C:GO:0061499	P:initial mitotic spindle pole body separation; P:division septum assembly; P:regulation of mitotic nuclear division; P:regulation of exit from mitosis; P:protein localization; P:septation initiation signaling; P:regulation of actomyosin contractile ring contraction; P:meiotic chromosome segregation; P:positive regulation of mitotic cell cycle; P:establishment of spindle localization; P:regulatio…			K20237	NA	NA	NA	NA
gene_733	866	443	1416	NA	NA	NA	NA	NA	NA	NA	NA	NA
gene_734	867	20	443	NA	NA	NA	NA	NA	NA	NA	NA	NA
gene_735	868	832	1863	NA	NA	NA	NA	NA	NA	NA	NA	NA
gene_736	869	632	1535	NA	NA	NA	NA	NA	NA	NA	NA	NA
gene_737	869	2074	2680	NA	NA	NA	NA	NA	NA	NA	NA	NA
gene_738	871	240	704	NA	NA	NA	NA	NA	NA	NA	NA	NA
gene_739	872	18	558	NA	NA	NA	NA	NA	NA	NA	NA	NA
gene_740	873	520	1897	NA	NA	NA	NA	K11228	NA	NA	NA	NA
gene_741	875	30	211	NA	NA	NA	NA	NA	NA	NA	NA	NA
gene_742	875	726	1840	NA	NA	NA	NA	NA	NA	NA	NA	NA
gene_743	876	2063	2357	NA	NA	NA	NA	NA	NA	NA	NA	NA
gene_744	877	1393	1824	NA	NA	NA	NA	NA	NA	NA	NA	NA
gene_745	877	1858	2209	NA	NA	NA	NA	NA	NA	NA	NA	NA
gene_746	878	15	731	NA	NA	NA	NA	NA	NA	NA	NA	NA
gene_747	878	1479	2225	NA	NA	NA	NA	K07005	NA	NA	NA	NA
gene_748	879	1468	1767	NA	NA	NA	NA	NA	NA	NA	NA	NA
gene_749	883	96	2691	NA	NA	NA	NA	NA	NA	NA	NA	NA
gene_750	884	27	814	NA	NA	NA	NA	NA	NA	NA	NA	NA
gene_751	885	265	2713	NA	NA	NA	NA	NA	NA	NA	NA	NA
gene_752	886	125	2731	NA	NA	NA	NA	NA	NA	NA	NA	NA
gene_753	888	1909	2726	NA	NA	NA	NA	NA	NA	NA	NA	NA
gene_754	889	356	949	P:GO:0006278; F:GO:0003964; C:GO:0005634	P:RNA-templated DNA biosynthetic process; F:RNA-directed DNA polymerase activity; C:nucleus	EC:2; EC:2.7; EC:2.7.7.49; EC:2.7.7	Transferases; Transferring phosphorus-containing groups; RNA-directed DNA polymerase; Transferring phosphorus-containing groups	NA	NA	NA	NA	NA
gene_755	889	1163	1996	NA	NA	NA	NA	NA	NA	NA	NA	NA
gene_756	891	1228	1974	NA	NA	NA	NA	NA	NA	NA	NA	NA
gene_757	892	57	482	NA	NA	NA	NA	NA	NA	NA	NA	NA
gene_758	892	1837	2724	NA	NA	NA	NA	NA	NA	NA	NA	NA
gene_759	893	20	1412	NA	NA	NA	NA	NA	NA	NA	NA	NA
gene_760	894	526	1995	P:GO:0055085; F:GO:0022857	P:transmembrane transport; F:transmembrane transporter activity			NA	NA	NA	NA	NA
gene_761	895	813	2353	NA	NA	NA	NA	NA	NA	NA	NA	NA
gene_762	896	656	2119	NA	NA	NA	NA	NA	NA	NA	NA	NA
gene_763	896	2281	2742	NA	NA	NA	NA	NA	NA	NA	NA	NA
gene_764	897	832	1990	NA	NA	NA	NA	NA	NA	NA	NA	NA
gene_765	898	10	189	NA	NA	NA	NA	NA	NA	NA	NA	NA
gene_766	898	256	2733	NA	NA	NA	NA	NA	NA	NA	NA	NA
gene_767	899	908	2137	NA	NA	NA	NA	NA	NA	NA	NA	NA
gene_768	900	19	235	NA	NA	NA	NA	NA	NA	NA	NA	NA
gene_769	900	2527	2743	NA	NA	NA	NA	NA	NA	NA	NA	NA
gene_770	901	17	1496	NA	NA	NA	NA	NA	NA	NA	NA	NA
gene_771	903	167	2007	NA	NA	NA	NA	NA	NA	NA	NA	NA
gene_772	905	1683	1991	NA	NA	NA	NA	NA	NA	NA	NA	NA
gene_773	906	236	1186	NA	NA	NA	NA	NA	NA	NA	NA	NA
gene_774	906	1436	2739	NA	NA	NA	NA	NA	NA	NA	NA	NA
gene_775	907	17	272	NA	NA	NA	NA	NA	NA	NA	NA	NA
gene_776	907	524	2723	NA	NA	NA	NA	NA	NA	NA	NA	NA
gene_777	908	125	1295	NA	NA	NA	NA	NA	NA	NA	NA	NA
gene_778	908	1975	2731	NA	NA	NA	NA	NA	NA	NA	NA	NA
gene_779	909	109	278	NA	NA	NA	NA	NA	NA	NA	NA	NA
gene_780	910	107	2052	NA	NA	NA	NA	NA	NA	NA	NA	NA
gene_781	911	413	1914	NA	NA	NA	NA	NA	NA	NA	NA	NA
gene_782	912	22	2529	NA	NA	NA	NA	NA	NA	NA	NA	NA
gene_783	913	1185	2612	P:GO:0006278; F:GO:0003964; C:GO:0005634	P:RNA-templated DNA biosynthetic process; F:RNA-directed DNA polymerase activity; C:nucleus	EC:2; EC:2.7; EC:2.7.7.49; EC:2.7.7	Transferases; Transferring phosphorus-containing groups; RNA-directed DNA polymerase; Transferring phosphorus-containing groups	NA	NA	NA	NA	NA
gene_784	916	371	748	NA	NA	NA	NA	NA	NA	NA	NA	NA
gene_785	916	2036	2620	NA	NA	NA	NA	NA	NA	NA	NA	NA
gene_786	917	1841	2741	NA	NA	NA	NA	NA	NA	NA	NA	NA
gene_787	918	107	2699	NA	NA	NA	NA	NA	NA	NA	NA	NA
gene_788	921	1179	2801	NA	NA	NA	NA	NA	NA	NA	NA	NA
gene_789	922	11	800	NA	NA	NA	NA	NA	NA	NA	NA	NA
gene_790	922	2494	2803	NA	NA	NA	NA	NA	NA	NA	NA	NA
gene_791	923	276	499	NA	NA	NA	NA	NA	NA	NA	NA	NA
gene_792	924	215	1034	P:GO:0006278; F:GO:0003964; C:GO:0005634	P:RNA-templated DNA biosynthetic process; F:RNA-directed DNA polymerase activity; C:nucleus	EC:2; EC:2.7; EC:2.7.7.49; EC:2.7.7	Transferases; Transferring phosphorus-containing groups; RNA-directed DNA polymerase; Transferring phosphorus-containing groups	NA	NA	NA	NA	NA
gene_793	924	1122	2402	P:GO:0006278; F:GO:0003964; C:GO:0005634	P:RNA-templated DNA biosynthetic process; F:RNA-directed DNA polymerase activity; C:nucleus	EC:2; EC:2.7; EC:2.7.7.49; EC:2.7.7	Transferases; Transferring phosphorus-containing groups; RNA-directed DNA polymerase; Transferring phosphorus-containing groups	NA	NA	NA	NA	NA
gene_794	925	19	980	P:GO:0006278; F:GO:0003964; C:GO:0005634	P:RNA-templated DNA biosynthetic process; F:RNA-directed DNA polymerase activity; C:nucleus	EC:2; EC:2.7; EC:2.7.7.49; EC:2.7.7	Transferases; Transferring phosphorus-containing groups; RNA-directed DNA polymerase; Transferring phosphorus-containing groups	NA	NA	NA	NA	NA
gene_795	925	1011	2606	P:GO:0006278; F:GO:0003964; C:GO:0005634	P:RNA-templated DNA biosynthetic process; F:RNA-directed DNA polymerase activity; C:nucleus	EC:2; EC:2.7; EC:2.7.7.49; EC:2.7.7	Transferases; Transferring phosphorus-containing groups; RNA-directed DNA polymerase; Transferring phosphorus-containing groups	NA	NA	NA	NA	NA
gene_796	926	31	213	NA	NA	NA	NA	NA	NA	NA	NA	NA
gene_797	926	319	756	NA	NA	NA	NA	NA	NA	NA	NA	NA
gene_798	926	938	2174	NA	NA	NA	NA	NA	NA	NA	NA	NA
gene_799	927	1906	2806	NA	NA	NA	NA	NA	NA	NA	NA	NA
gene_800	928	1002	2820	NA	NA	NA	NA	NA	NA	NA	NA	NA
gene_801	929	591	2069	NA	NA	NA	NA	NA	NA	NA	NA	NA
gene_802	930	15	1196	NA	NA	NA	NA	NA	NA	NA	NA	NA
gene_803	931	22	1077	NA	NA	NA	NA	NA	NA	NA	NA	NA
gene_804	931	1781	2768	NA	NA	NA	NA	NA	NA	NA	NA	NA
gene_805	932	17	2142	NA	NA	NA	NA	NA	NA	NA	NA	NA
gene_806	933	668	1071	P:GO:0006278; F:GO:0003964; C:GO:0005634	P:RNA-templated DNA biosynthetic process; F:RNA-directed DNA polymerase activity; C:nucleus	EC:2; EC:2.7; EC:2.7.7.49; EC:2.7.7	Transferases; Transferring phosphorus-containing groups; RNA-directed DNA polymerase; Transferring phosphorus-containing groups	NA	NA	NA	NA	NA
gene_807	933	2066	2276	NA	NA	NA	NA	NA	NA	NA	NA	NA
gene_808	937	1990	2831	NA	NA	NA	NA	NA	NA	NA	NA	NA
gene_809	939	120	692	NA	NA	NA	NA	NA	NA	NA	NA	NA
gene_810	939	1406	2838	NA	NA	NA	NA	NA	NA	NA	NA	NA
gene_811	940	493	2336	NA	NA	NA	NA	NA	NA	NA	NA	NA
gene_812	942	37	355	NA	NA	NA	NA	NA	NA	NA	NA	NA
gene_813	944	1468	1674	NA	NA	NA	NA	NA	NA	NA	NA	NA
gene_814	946	2067	2470	NA	NA	NA	NA	NA	NA	NA	NA	NA
gene_815	947	911	2592	NA	NA	NA	NA	NA	NA	NA	NA	NA
gene_816	949	28	395	NA	NA	NA	NA	NA	NA	NA	NA	NA
gene_817	950	108	281	NA	NA	NA	NA	NA	NA	NA	NA	NA
gene_818	951	11	498	NA	NA	NA	NA	NA	NA	NA	NA	NA
gene_819	951	642	2141	NA	NA	NA	NA	NA	NA	NA	NA	NA
gene_820	952	15	178	NA	NA	NA	NA	NA	NA	NA	NA	NA
gene_821	952	982	2869	NA	NA	NA	NA	NA	NA	NA	NA	NA
gene_822	953	415	2243	NA	NA	NA	NA	NA	NA	NA	NA	NA
gene_823	955	1504	2867	NA	NA	NA	NA	NA	NA	NA	NA	NA
gene_824	956	868	2337	NA	NA	NA	NA	NA	NA	NA	NA	NA
gene_825	957	14	2766	NA	NA	NA	NA	NA	NA	NA	NA	NA
gene_826	958	16	846	NA	NA	NA	NA	NA	NA	NA	NA	NA
gene_827	958	1854	2077	NA	NA	NA	NA	NA	NA	NA	NA	NA
gene_828	959	15	596	NA	NA	NA	NA	NA	NA	NA	NA	NA
gene_829	959	2459	2718	NA	NA	NA	NA	NA	NA	NA	NA	NA
gene_830	960	223	1305	P:GO:0006278; F:GO:0003964; C:GO:0005634	P:RNA-templated DNA biosynthetic process; F:RNA-directed DNA polymerase activity; C:nucleus	EC:2; EC:2.7; EC:2.7.7.49; EC:2.7.7	Transferases; Transferring phosphorus-containing groups; RNA-directed DNA polymerase; Transferring phosphorus-containing groups	NA	NA	NA	NA	NA
gene_831	960	1509	2448	NA	NA	NA	NA	NA	NA	NA	NA	NA
gene_832	961	17	1542	NA	NA	NA	NA	NA	NA	NA	NA	NA
gene_833	961	1973	2885	NA	NA	NA	NA	NA	NA	NA	NA	NA
gene_834	962	239	1711	NA	NA	NA	NA	NA	NA	NA	NA	NA
gene_835	964	490	1989	NA	NA	NA	NA	NA	NA	NA	NA	NA
gene_836	965	1422	2580	NA	NA	NA	NA	K09885	NA	NA	NA	NA
gene_837	966	2497	2900	NA	NA	NA	NA	NA	NA	NA	NA	NA
gene_838	968	11	938	NA	NA	NA	NA	NA	NA	NA	NA	NA
gene_839	969	486	2681	P:GO:0006278; F:GO:0003964; C:GO:0005634	P:RNA-templated DNA biosynthetic process; F:RNA-directed DNA polymerase activity; C:nucleus	EC:2; EC:2.7; EC:2.7.7.49; EC:2.7.7	Transferases; Transferring phosphorus-containing groups; RNA-directed DNA polymerase; Transferring phosphorus-containing groups	NA	NA	NA	NA	NA
gene_840	970	880	2906	NA	NA	NA	NA	NA	NA	NA	NA	NA
gene_841	971	1138	2888	NA	NA	NA	NA	NA	NA	NA	NA	NA
gene_842	972	60	1958	NA	NA	NA	NA	NA	NA	NA	NA	NA
gene_843	973	388	776	NA	NA	NA	NA	NA	NA	NA	NA	NA
gene_844	973	1649	2580	NA	NA	NA	NA	NA	NA	NA	NA	NA
gene_845	974	15	1162	NA	NA	NA	NA	NA	NA	NA	NA	NA
gene_846	974	2072	2469	NA	NA	NA	NA	NA	NA	NA	NA	NA
gene_847	975	1931	2070	NA	NA	NA	NA	NA	NA	NA	NA	NA
gene_848	976	1699	2741	NA	NA	NA	NA	NA	NA	NA	NA	NA
gene_849	977	20	720	NA	NA	NA	NA	NA	NA	NA	NA	NA
gene_850	977	2284	2914	NA	NA	NA	NA	NA	NA	NA	NA	NA
gene_851	978	268	1048	NA	NA	NA	NA	NA	NA	NA	NA	NA
gene_852	978	1950	2912	NA	NA	NA	NA	NA	NA	NA	NA	NA
gene_853	979	32	2452	NA	NA	NA	NA	NA	NA	NA	NA	NA
gene_854	980	1192	2301	NA	NA	NA	NA	NA	NA	NA	NA	NA
gene_855	980	2353	2692	NA	NA	NA	NA	NA	NA	NA	NA	NA
gene_856	982	142	2941	NA	NA	NA	NA	NA	NA	NA	NA	NA
gene_857	983	484	1268	NA	NA	NA	NA	NA	NA	NA	NA	NA
gene_858	984	1249	2737	NA	NA	NA	NA	NA	NA	NA	NA	NA
gene_859	985	10	850	NA	NA	NA	NA	NA	NA	NA	NA	NA
gene_860	985	1450	2951	NA	NA	NA	NA	NA	NA	NA	NA	NA
gene_861	987	214	597	NA	NA	NA	NA	NA	NA	NA	NA	NA
gene_862	987	1409	2560	NA	NA	NA	NA	NA	NA	NA	NA	NA
gene_863	988	72	2943	NA	NA	NA	NA	NA	NA	NA	NA	NA
gene_864	990	230	2789	NA	NA	NA	NA	NA	NA	NA	NA	NA
gene_865	992	343	2274	NA	NA	NA	NA	NA	NA	NA	NA	NA
gene_866	992	2415	2969	NA	NA	NA	NA	NA	NA	NA	NA	NA
gene_867	995	13	419	NA	NA	NA	NA	NA	NA	NA	NA	NA
gene_868	995	1446	2688	NA	NA	NA	NA	NA	NA	NA	NA	NA
gene_869	997	1226	2011	P:GO:0006278; F:GO:0003964; C:GO:0005634	P:RNA-templated DNA biosynthetic process; F:RNA-directed DNA polymerase activity; C:nucleus	EC:2; EC:2.7; EC:2.7.7.49; EC:2.7.7	Transferases; Transferring phosphorus-containing groups; RNA-directed DNA polymerase; Transferring phosphorus-containing groups	NA	NA	NA	NA	NA
gene_870	998	1111	2643	P:GO:0006278; F:GO:0003964; C:GO:0005634	P:RNA-templated DNA biosynthetic process; F:RNA-directed DNA polymerase activity; C:nucleus	EC:2; EC:2.7; EC:2.7.7.49; EC:2.7.7	Transferases; Transferring phosphorus-containing groups; RNA-directed DNA polymerase; Transferring phosphorus-containing groups	NA	NA	NA	NA	NA
gene_871	1002	327	1097	NA	NA	NA	NA	NA	NA	NA	NA	NA
gene_872	1004	72	1037	NA	NA	NA	NA	NA	NA	NA	NA	NA
gene_873	1004	1578	2993	NA	NA	NA	NA	NA	NA	NA	NA	NA
gene_874	1005	22	2870	NA	NA	NA	NA	NA	NA	NA	NA	NA
gene_875	1007	24	2972	NA	NA	NA	NA	NA	NA	NA	NA	NA
gene_876	1009	566	2662	NA	NA	NA	NA	NA	NA	NA	NA	NA
gene_877	1010	2674	2829	NA	NA	NA	NA	NA	NA	NA	NA	NA
gene_878	1011	943	2092	NA	NA	NA	NA	NA	NA	NA	NA	NA
gene_879	1013	25	849	NA	NA	NA	NA	NA	NA	NA	NA	NA
gene_880	1013	874	2823	NA	NA	NA	NA	NA	NA	NA	NA	NA
gene_881	1014	753	2998	NA	NA	NA	NA	NA	NA	NA	NA	NA
gene_882	1015	2731	3006	NA	NA	NA	NA	NA	NA	NA	NA	NA
gene_883	1017	2696	2923	NA	NA	NA	NA	NA	NA	NA	NA	NA
gene_884	1019	13	350	NA	NA	NA	NA	NA	NA	NA	NA	NA
gene_885	1019	1291	3014	NA	NA	NA	NA	NA	NA	NA	NA	NA
gene_886	1020	1060	3011	NA	NA	NA	NA	NA	NA	NA	NA	NA
gene_887	1021	1101	1961	NA	NA	NA	NA	NA	NA	NA	NA	NA
gene_888	1022	775	2766	NA	NA	NA	NA	NA	NA	NA	NA	NA
gene_889	1023	11	3002	NA	NA	NA	NA	NA	NA	NA	NA	NA
gene_890	1026	12	1109	NA	NA	NA	NA	NA	NA	NA	NA	NA
gene_891	1027	1726	3025	NA	NA	NA	NA	NA	NA	NA	NA	NA
gene_892	1028	107	3022	NA	NA	NA	NA	NA	NA	NA	NA	NA
gene_893	1029	16	3045	NA	NA	NA	NA	NA	NA	NA	NA	NA
gene_894	1031	131	783	NA	NA	NA	NA	NA	NA	NA	NA	NA
gene_895	1031	2176	2570	NA	NA	NA	NA	NA	NA	NA	NA	NA
gene_896	1032	2173	3023	NA	NA	NA	NA	NA	NA	NA	NA	NA
gene_897	1033	1786	2817	NA	NA	NA	NA	NA	NA	NA	NA	NA
gene_898	1034	419	1215	NA	NA	NA	NA	NA	NA	NA	NA	NA
gene_899	1036	2271	2559	NA	NA	NA	NA	NA	NA	NA	NA	NA
gene_900	1037	369	1480	NA	NA	NA	NA	NA	NA	NA	NA	NA
gene_901	1038	1392	1600	NA	NA	NA	NA	NA	NA	NA	NA	NA
gene_902	1039	39	946	NA	NA	NA	NA	NA	NA	NA	NA	NA
gene_903	1040	231	1154	P:GO:0006278; F:GO:0003964; C:GO:0005634	P:RNA-templated DNA biosynthetic process; F:RNA-directed DNA polymerase activity; C:nucleus	EC:2; EC:2.7; EC:2.7.7.49; EC:2.7.7	Transferases; Transferring phosphorus-containing groups; RNA-directed DNA polymerase; Transferring phosphorus-containing groups	NA	NA	NA	NA	NA
gene_904	1040	1263	2585	NA	NA	NA	NA	NA	NA	NA	NA	NA
gene_905	1041	195	3021	NA	NA	NA	NA	NA	NA	NA	NA	NA
gene_906	1042	1036	1485	NA	NA	NA	NA	NA	NA	NA	NA	NA
gene_907	1042	1990	3045	NA	NA	NA	NA	NA	NA	NA	NA	NA
gene_908	1044	1238	3053	NA	NA	NA	NA	NA	NA	NA	NA	NA
gene_909	1045	16	336	NA	NA	NA	NA	NA	NA	NA	NA	NA
gene_910	1045	1938	2226	NA	NA	NA	NA	NA	NA	NA	NA	NA
gene_911	1048	1437	3064	NA	NA	NA	NA	NA	NA	NA	NA	NA
gene_912	1049	275	1294	NA	NA	NA	NA	NA	NA	NA	NA	NA
gene_913	1049	2523	2941	NA	NA	NA	NA	NA	NA	NA	NA	NA
gene_914	1050	17	2988	NA	NA	NA	NA	NA	NA	NA	NA	NA
gene_915	1051	485	1909	NA	NA	NA	NA	NA	NA	NA	NA	NA
gene_916	1051	2725	3045	NA	NA	NA	NA	NA	NA	NA	NA	NA
gene_917	1053	398	989	NA	NA	NA	NA	NA	NA	NA	NA	NA
gene_918	1053	2023	2654	NA	NA	NA	NA	NA	NA	NA	NA	NA
gene_919	1054	201	3068	NA	NA	NA	NA	NA	NA	NA	NA	NA
gene_920	1055	1214	2141	NA	NA	NA	NA	NA	NA	NA	NA	NA
gene_921	1055	2545	2803	NA	NA	NA	NA	NA	NA	NA	NA	NA
gene_922	1056	1063	1725	P:GO:0006278; F:GO:0003964; C:GO:0005634	P:RNA-templated DNA biosynthetic process; F:RNA-directed DNA polymerase activity; C:nucleus	EC:2; EC:2.7; EC:2.7.7.49; EC:2.7.7	Transferases; Transferring phosphorus-containing groups; RNA-directed DNA polymerase; Transferring phosphorus-containing groups	NA	NA	NA	NA	NA
gene_923	1058	1007	3080	NA	NA	NA	NA	NA	NA	NA	NA	NA
gene_924	1059	11	3079	NA	NA	NA	NA	NA	NA	NA	NA	NA
gene_925	1060	257	988	P:GO:0006278; F:GO:0003964; C:GO:0005634	P:RNA-templated DNA biosynthetic process; F:RNA-directed DNA polymerase activity; C:nucleus	EC:2; EC:2.7; EC:2.7.7.49; EC:2.7.7	Transferases; Transferring phosphorus-containing groups; RNA-directed DNA polymerase; Transferring phosphorus-containing groups	NA	NA	NA	NA	NA
gene_926	1061	718	1995	NA	NA	NA	NA	NA	NA	NA	NA	NA
gene_927	1062	317	1042	NA	NA	NA	NA	NA	NA	NA	NA	NA
gene_928	1062	2486	3075	NA	NA	NA	NA	NA	NA	NA	NA	NA
gene_929	1063	701	2026	NA	NA	NA	NA	NA	NA	NA	NA	NA
gene_930	1063	2513	3078	NA	NA	NA	NA	NA	NA	NA	NA	NA
gene_931	1064	31	518	NA	NA	NA	NA	NA	NA	NA	NA	NA
gene_932	1064	567	2627	P:GO:0006278; F:GO:0003964; C:GO:0005634	P:RNA-templated DNA biosynthetic process; F:RNA-directed DNA polymerase activity; C:nucleus	EC:2; EC:2.7; EC:2.7.7.49; EC:2.7.7	Transferases; Transferring phosphorus-containing groups; RNA-directed DNA polymerase; Transferring phosphorus-containing groups	NA	NA	NA	NA	NA
gene_933	1066	268	3101	NA	NA	NA	NA	NA	NA	NA	NA	NA
gene_934	1067	654	1082	NA	NA	NA	NA	NA	NA	NA	NA	NA
gene_935	1068	16	2299	NA	NA	NA	NA	NA	NA	NA	NA	NA
gene_936	1068	2533	3069	NA	NA	NA	NA	NA	NA	NA	NA	NA
gene_937	1069	582	1997	NA	NA	NA	NA	NA	NA	NA	NA	NA
gene_938	1069	2019	2941	P:GO:0006278; F:GO:0003964; C:GO:0005634	P:RNA-templated DNA biosynthetic process; F:RNA-directed DNA polymerase activity; C:nucleus	EC:2; EC:2.7; EC:2.7.7.49; EC:2.7.7	Transferases; Transferring phosphorus-containing groups; RNA-directed DNA polymerase; Transferring phosphorus-containing groups	NA	NA	NA	NA	NA
gene_939	1070	206	529	NA	NA	NA	NA	NA	NA	NA	NA	NA
gene_940	1070	1052	1674	NA	NA	NA	NA	NA	NA	NA	NA	NA
gene_941	1071	10	1180	NA	NA	NA	NA	NA	NA	NA	NA	NA
gene_942	1071	1214	3041	NA	NA	NA	NA	NA	NA	NA	NA	NA
gene_943	1072	365	2620	NA	NA	NA	NA	NA	NA	NA	NA	NA
gene_944	1073	1421	3094	NA	NA	NA	NA	NA	NA	NA	NA	NA
gene_945	1074	1834	3101	NA	NA	NA	NA	NA	NA	NA	NA	NA
gene_946	1075	928	3078	NA	NA	NA	NA	NA	NA	NA	NA	NA
gene_947	1077	121	3116	NA	NA	NA	NA	NA	NA	NA	NA	NA
gene_948	1078	281	1046	NA	NA	NA	NA	NA	NA	NA	NA	NA
gene_949	1079	35	283	NA	NA	NA	NA	NA	NA	NA	NA	NA
gene_950	1080	2009	2868	NA	NA	NA	NA	NA	NA	NA	NA	NA
gene_951	1081	21	2309	NA	NA	NA	NA	NA	NA	NA	NA	NA
gene_952	1082	587	1258	NA	NA	NA	NA	NA	NA	NA	NA	NA
gene_953	1082	2948	3135	NA	NA	NA	NA	NA	NA	NA	NA	NA
gene_954	1084	456	3041	P:GO:0006278; F:GO:0003964; C:GO:0005634	P:RNA-templated DNA biosynthetic process; F:RNA-directed DNA polymerase activity; C:nucleus	EC:2; EC:2.7; EC:2.7.7.49; EC:2.7.7	Transferases; Transferring phosphorus-containing groups; RNA-directed DNA polymerase; Transferring phosphorus-containing groups	NA	NA	NA	NA	NA
gene_955	1085	221	1129	NA	NA	NA	NA	NA	NA	NA	NA	NA
gene_956	1086	1343	2048	NA	NA	NA	NA	NA	NA	NA	NA	NA
gene_957	1087	9	1488	NA	NA	NA	NA	NA	NA	NA	NA	NA
gene_958	1087	2089	2798	NA	NA	NA	NA	NA	NA	NA	NA	NA
gene_959	1088	13	134	NA	NA	NA	NA	NA	NA	NA	NA	NA
gene_960	1088	518	2223	NA	NA	NA	NA	NA	NA	NA	NA	NA
gene_961	1090	1613	2991	NA	NA	NA	NA	NA	NA	NA	NA	NA
gene_962	1091	14	277	NA	NA	NA	NA	NA	NA	NA	NA	NA
gene_963	1091	338	2032	NA	NA	NA	NA	NA	NA	NA	NA	NA
gene_964	1091	2081	3154	NA	NA	NA	NA	NA	NA	NA	NA	NA
gene_965	1092	13	3061	NA	NA	NA	NA	NA	NA	NA	NA	NA
gene_966	1093	2941	3120	NA	NA	NA	NA	NA	NA	NA	NA	NA
gene_967	1094	23	1413	NA	NA	NA	NA	NA	NA	NA	NA	NA
gene_968	1096	854	3165	NA	NA	NA	NA	NA	NA	NA	NA	NA
gene_969	1097	993	1880	NA	NA	NA	NA	NA	NA	NA	NA	NA
gene_970	1097	2735	2911	NA	NA	NA	NA	NA	NA	NA	NA	NA
gene_971	1099	386	1173	NA	NA	NA	NA	NA	NA	NA	NA	NA
gene_972	1100	29	291	NA	NA	NA	NA	NA	NA	NA	NA	NA
gene_973	1101	23	1025	NA	NA	NA	NA	NA	NA	NA	NA	NA
gene_974	1101	1727	2218	NA	NA	NA	NA	NA	NA	NA	NA	NA
gene_975	1102	36	1293	NA	NA	NA	NA	NA	NA	NA	NA	NA
gene_976	1103	39	1118	NA	NA	NA	NA	NA	NA	NA	NA	NA
gene_977	1103	1637	3055	NA	NA	NA	NA	NA	NA	NA	NA	NA
gene_978	1104	274	459	NA	NA	NA	NA	NA	NA	NA	NA	NA
gene_979	1104	970	2822	NA	NA	NA	NA	NA	NA	NA	NA	NA
gene_980	1105	20	1315	NA	NA	NA	NA	NA	NA	NA	NA	NA
gene_981	1106	1297	3190	NA	NA	NA	NA	NA	NA	NA	NA	NA
gene_982	1107	23	766	NA	NA	NA	NA	NA	NA	NA	NA	NA
gene_983	1107	2957	3145	NA	NA	NA	NA	NA	NA	NA	NA	NA
gene_984	1108	389	813	NA	NA	NA	NA	NA	NA	NA	NA	NA
gene_985	1108	1885	3201	NA	NA	NA	NA	NA	NA	NA	NA	NA
gene_986	1110	1751	2993	NA	NA	NA	NA	NA	NA	NA	NA	NA
gene_987	1112	19	716	NA	NA	NA	NA	NA	NA	NA	NA	NA
gene_988	1112	1630	2526	NA	NA	NA	NA	NA	NA	NA	NA	NA
gene_989	1112	2638	2976	NA	NA	NA	NA	NA	NA	NA	NA	NA
gene_990	1113	42	255	NA	NA	NA	NA	NA	NA	NA	NA	NA
gene_991	1113	883	1813	NA	NA	NA	NA	K09885	NA	NA	NA	NA
gene_992	1114	1074	1298	NA	NA	NA	NA	NA	NA	NA	NA	NA
gene_993	1115	404	1240	NA	NA	NA	NA	NA	NA	NA	NA	NA
gene_994	1116	373	2868	P:GO:0000727; P:GO:0001934; P:GO:0006269; P:GO:0006270; P:GO:0006271; P:GO:0030466; P:GO:0031509; P:GO:0045892; P:GO:1900264; P:GO:1903934; P:GO:2000105; F:GO:0003688; F:GO:0003697; F:GO:0003896; F:GO:0005515; F:GO:1904931; C:GO:0000785; C:GO:0031298; C:GO:0035861	P:double-strand break repair via break-induced replication; P:positive regulation of protein phosphorylation; P:DNA replication, synthesis of RNA primer; P:DNA replication initiation; P:DNA strand elongation involved in DNA replication; P:silent mating-type cassette heterochromatin formation; P:subtelomeric heterochromatin formation; P:negative regulation of DNA-templated transcription; P:positiv…	EC:2; EC:2.7; EC:2.7.7; EC:2.7.7.101; EC:2.7.7.6	Transferases; Transferring phosphorus-containing groups; Transferring phosphorus-containing groups; DNA primase DnaG; DNA-directed RNA polymerase	K10736	NA	NA	NA	NA
gene_995	1116	3052	3212	NA	NA	NA	NA	NA	NA	NA	NA	NA
gene_996	1118	563	868	NA	NA	NA	NA	NA	NA	NA	NA	NA
gene_997	1119	919	1155	NA	NA	NA	NA	NA	NA	NA	NA	NA
gene_998	1119	1261	1908	NA	NA	NA	NA	NA	NA	NA	NA	NA
gene_1000	1120	1626	3025	P:GO:0001890; P:GO:0030512; P:GO:0048608; P:GO:1903845; C:GO:0005634; C:GO:0005829	P:placenta development; P:negative regulation of transforming growth factor beta receptor signaling pathway; P:reproductive structure development; P:negative regulation of cellular response to transforming growth factor beta stimulus; C:nucleus; C:cytosol			NA	NA	NA	NA	NA
gene_999	1120	885	1436	NA	NA	NA	NA	NA	NA	NA	NA	NA
gene_1001	1121	94	2331	NA	NA	NA	NA	NA	NA	NA	NA	NA
gene_1002	1122	58	3236	NA	NA	NA	NA	NA	NA	NA	NA	NA
gene_1003	1124	1211	1731	NA	NA	NA	NA	NA	NA	NA	NA	NA
gene_1004	1124	1984	3027	NA	NA	NA	NA	NA	NA	NA	NA	NA
gene_1005	1125	969	1691	NA	NA	NA	NA	NA	NA	NA	NA	NA
gene_1006	1126	57	3237	NA	NA	NA	NA	NA	NA	NA	NA	NA
gene_1007	1127	656	2442	NA	NA	NA	NA	NA	NA	NA	NA	NA
gene_1008	1127	2491	2733	NA	NA	NA	NA	NA	NA	NA	NA	NA
gene_1009	1129	107	307	NA	NA	NA	NA	NA	NA	NA	NA	NA
gene_1010	1130	3095	3237	NA	NA	NA	NA	NA	NA	NA	NA	NA
gene_1011	1132	1720	2304	NA	NA	NA	NA	NA	NA	NA	NA	NA
gene_1012	1133	2104	3243	NA	NA	NA	NA	NA	NA	NA	NA	NA
gene_1013	1134	43	267	NA	NA	NA	NA	NA	NA	NA	NA	NA
gene_1014	1134	442	3000	NA	NA	NA	NA	NA	NA	NA	NA	NA
gene_1015	1135	13	1445	NA	NA	NA	NA	NA	NA	NA	NA	NA
gene_1016	1135	1752	3056	P:GO:0006278; F:GO:0003964; C:GO:0005634	P:RNA-templated DNA biosynthetic process; F:RNA-directed DNA polymerase activity; C:nucleus	EC:2; EC:2.7; EC:2.7.7.49; EC:2.7.7	Transferases; Transferring phosphorus-containing groups; RNA-directed DNA polymerase; Transferring phosphorus-containing groups	NA	NA	NA	NA	NA
gene_1017	1136	25	191	NA	NA	NA	NA	NA	NA	NA	NA	NA
gene_1018	1137	1207	2442	P:GO:0006278; F:GO:0003964; C:GO:0005634	P:RNA-templated DNA biosynthetic process; F:RNA-directed DNA polymerase activity; C:nucleus	EC:2; EC:2.7; EC:2.7.7.49; EC:2.7.7	Transferases; Transferring phosphorus-containing groups; RNA-directed DNA polymerase; Transferring phosphorus-containing groups	NA	NA	NA	NA	NA
gene_1019	1138	622	2884	NA	NA	NA	NA	NA	NA	NA	NA	NA
gene_1020	1139	340	1640	NA	NA	NA	NA	NA	NA	NA	NA	NA
gene_1021	1139	1767	2276	P:GO:0006278; F:GO:0003964; C:GO:0005634	P:RNA-templated DNA biosynthetic process; F:RNA-directed DNA polymerase activity; C:nucleus	EC:2; EC:2.7; EC:2.7.7.49; EC:2.7.7	Transferases; Transferring phosphorus-containing groups; RNA-directed DNA polymerase; Transferring phosphorus-containing groups	NA	NA	NA	NA	NA
gene_1022	1140	1470	2638	NA	NA	NA	NA	NA	NA	NA	NA	NA
gene_1023	1141	277	1141	NA	NA	NA	NA	NA	NA	NA	NA	NA
gene_1024	1142	3144	3271	NA	NA	NA	NA	NA	NA	NA	NA	NA
gene_1025	1143	11	253	NA	NA	NA	NA	NA	NA	NA	NA	NA
gene_1026	1143	2991	3160	NA	NA	NA	NA	NA	NA	NA	NA	NA
gene_1027	1144	10	1021	NA	NA	NA	NA	NA	NA	NA	NA	NA
gene_1028	1144	1400	2323	NA	NA	NA	NA	NA	NA	NA	NA	NA
gene_1029	1145	2373	3267	NA	NA	NA	NA	NA	NA	NA	NA	NA
gene_1030	1146	9	149	NA	NA	NA	NA	NA	NA	NA	NA	NA
gene_1031	1146	1183	1774	NA	NA	NA	NA	NA	NA	NA	NA	NA
gene_1032	1147	93	1671	NA	NA	NA	NA	NA	NA	NA	NA	NA
gene_1033	1150	314	1554	NA	NA	NA	NA	NA	NA	NA	NA	NA
gene_1034	1150	2154	3230	P:GO:0006278; F:GO:0003964; C:GO:0005634	P:RNA-templated DNA biosynthetic process; F:RNA-directed DNA polymerase activity; C:nucleus	EC:2; EC:2.7; EC:2.7.7.49; EC:2.7.7	Transferases; Transferring phosphorus-containing groups; RNA-directed DNA polymerase; Transferring phosphorus-containing groups	NA	NA	NA	NA	NA
gene_1035	1151	2685	2934	NA	NA	NA	NA	NA	NA	NA	NA	NA
gene_1036	1152	222	1539	NA	NA	NA	NA	NA	NA	NA	NA	NA
gene_1037	1153	271	1813	NA	NA	NA	NA	NA	NA	NA	NA	NA
gene_1038	1154	9	2242	NA	NA	NA	NA	NA	NA	NA	NA	NA
gene_1039	1154	2985	3327	NA	NA	NA	NA	NA	NA	NA	NA	NA
gene_1040	1155	1130	2769	NA	NA	NA	NA	NA	NA	NA	NA	NA
gene_1041	1156	21	788	NA	NA	NA	NA	NA	NA	NA	NA	NA
gene_1042	1156	2509	3326	NA	NA	NA	NA	NA	NA	NA	NA	NA
gene_1043	1157	1007	1984	NA	NA	NA	NA	NA	NA	NA	NA	NA
gene_1044	1158	1362	2319	NA	NA	NA	NA	NA	NA	NA	NA	NA
gene_1045	1159	26	816	NA	NA	NA	NA	NA	NA	NA	NA	NA
gene_1046	1159	2051	3325	NA	NA	NA	NA	NA	NA	NA	NA	NA
gene_1047	1160	180	302	NA	NA	NA	NA	NA	NA	NA	NA	NA
gene_1048	1161	2518	3292	NA	NA	NA	NA	NA	NA	NA	NA	NA
gene_1049	1162	3137	3313	NA	NA	NA	NA	NA	NA	NA	NA	NA
gene_1050	1164	704	1184	NA	NA	NA	NA	NA	NA	NA	NA	NA
gene_1051	1164	1835	2968	NA	NA	NA	NA	NA	NA	NA	NA	NA
gene_1052	1165	105	3345	NA	NA	NA	NA	NA	NA	NA	NA	NA
gene_1053	1166	16	1639	NA	NA	NA	NA	NA	NA	NA	NA	NA
gene_1054	1167	275	2308	P:GO:0006278; F:GO:0003964; C:GO:0005634	P:RNA-templated DNA biosynthetic process; F:RNA-directed DNA polymerase activity; C:nucleus	EC:2; EC:2.7; EC:2.7.7.49; EC:2.7.7	Transferases; Transferring phosphorus-containing groups; RNA-directed DNA polymerase; Transferring phosphorus-containing groups	NA	NA	NA	NA	NA
gene_1055	1169	27	1565	NA	NA	NA	NA	NA	NA	NA	NA	NA
gene_1056	1169	3031	3171	NA	NA	NA	NA	NA	NA	NA	NA	NA
gene_1057	1170	1251	3357	NA	NA	NA	NA	NA	NA	NA	NA	NA
gene_1058	1171	1045	2511	NA	NA	NA	NA	NA	NA	NA	NA	NA
gene_1059	1171	2673	3352	NA	NA	NA	NA	NA	NA	NA	NA	NA
gene_1060	1172	15	244	NA	NA	NA	NA	NA	NA	NA	NA	NA
gene_1061	1172	2970	3342	NA	NA	NA	NA	NA	NA	NA	NA	NA
gene_1062	1173	69	3153	NA	NA	NA	NA	NA	NA	NA	NA	NA
gene_1063	1174	518	1276	NA	NA	NA	NA	K00079	NA	NA	NA	NA
gene_1064	1174	2148	3342	NA	NA	NA	NA	NA	NA	NA	NA	NA
gene_1065	1175	333	1139	NA	NA	NA	NA	NA	NA	NA	NA	NA
gene_1066	1175	2123	2486	NA	NA	NA	NA	NA	NA	NA	NA	NA
gene_1067	1176	315	929	NA	NA	NA	NA	NA	NA	NA	NA	NA
gene_1068	1176	951	3166	P:GO:0006278; F:GO:0003964; C:GO:0005634	P:RNA-templated DNA biosynthetic process; F:RNA-directed DNA polymerase activity; C:nucleus	EC:2; EC:2.7; EC:2.7.7.49; EC:2.7.7	Transferases; Transferring phosphorus-containing groups; RNA-directed DNA polymerase; Transferring phosphorus-containing groups	NA	NA	NA	NA	NA
gene_1069	1177	3119	3325	NA	NA	NA	NA	NA	NA	NA	NA	NA
gene_1070	1178	2237	3381	NA	NA	NA	NA	NA	NA	NA	NA	NA
gene_1071	1179	55	993	NA	NA	NA	NA	NA	NA	NA	NA	NA
gene_1072	1179	1442	2764	NA	NA	NA	NA	NA	NA	NA	NA	NA
gene_1073	1180	1213	2136	NA	NA	NA	NA	NA	NA	NA	NA	NA
gene_1074	1180	2323	3374	NA	NA	NA	NA	NA	NA	NA	NA	NA
gene_1075	1182	1404	3339	NA	NA	NA	NA	NA	NA	NA	NA	NA
gene_1076	1183	873	1271	NA	NA	NA	NA	NA	NA	NA	NA	NA
gene_1077	1183	2182	2538	NA	NA	NA	NA	NA	NA	NA	NA	NA
gene_1078	1184	12	257	NA	NA	NA	NA	NA	NA	NA	NA	NA
gene_1079	1184	764	2221	NA	NA	NA	NA	NA	NA	NA	NA	NA
gene_1080	1185	42	268	NA	NA	NA	NA	NA	NA	NA	NA	NA
gene_1081	1185	1838	2214	NA	NA	NA	NA	NA	NA	NA	NA	NA
gene_1082	1186	1026	1371	NA	NA	NA	NA	NA	NA	NA	NA	NA
gene_1083	1188	207	1242	NA	NA	NA	NA	NA	NA	NA	NA	NA
gene_1084	1188	2614	3413	NA	NA	NA	NA	NA	NA	NA	NA	NA
gene_1085	1189	437	1022	NA	NA	NA	NA	NA	NA	NA	NA	NA
gene_1086	1190	67	1270	NA	NA	NA	NA	NA	NA	NA	NA	NA
gene_1087	1190	2174	2924	NA	NA	NA	NA	NA	NA	NA	NA	NA
gene_1088	1193	402	692	NA	NA	NA	NA	NA	NA	NA	NA	NA
gene_1089	1194	541	1407	NA	NA	NA	NA	NA	NA	NA	NA	NA
gene_1090	1194	1483	1833	NA	NA	NA	NA	NA	NA	NA	NA	NA
gene_1091	1195	1021	3435	NA	NA	NA	NA	NA	NA	NA	NA	NA
gene_1092	1196	11	3429	NA	NA	NA	NA	NA	NA	NA	NA	NA
gene_1093	1197	146	3373	P:GO:0006278; F:GO:0003964; C:GO:0005634	P:RNA-templated DNA biosynthetic process; F:RNA-directed DNA polymerase activity; C:nucleus	EC:2; EC:2.7; EC:2.7.7.49; EC:2.7.7	Transferases; Transferring phosphorus-containing groups; RNA-directed DNA polymerase; Transferring phosphorus-containing groups	NA	NA	NA	NA	NA
gene_1094	1199	3203	3410	NA	NA	NA	NA	NA	NA	NA	NA	NA
gene_1095	1200	1022	2491	NA	NA	NA	NA	NA	NA	NA	NA	NA
gene_1096	1201	429	1925	NA	NA	NA	NA	NA	NA	NA	NA	NA
gene_1097	1201	2084	3454	NA	NA	NA	NA	NA	NA	NA	NA	NA
gene_1098	1203	622	3453	P:GO:0006278; F:GO:0003964; C:GO:0005634	P:RNA-templated DNA biosynthetic process; F:RNA-directed DNA polymerase activity; C:nucleus	EC:2; EC:2.7; EC:2.7.7.49; EC:2.7.7	Transferases; Transferring phosphorus-containing groups; RNA-directed DNA polymerase; Transferring phosphorus-containing groups	NA	NA	NA	NA	NA
gene_1099	1205	415	1127	NA	NA	NA	NA	NA	NA	NA	NA	NA
gene_1100	1205	1398	2914	NA	NA	NA	NA	NA	NA	NA	NA	NA
gene_1101	1206	368	1165	P:GO:0006278; F:GO:0003964; C:GO:0005634	P:RNA-templated DNA biosynthetic process; F:RNA-directed DNA polymerase activity; C:nucleus	EC:2; EC:2.7; EC:2.7.7.49; EC:2.7.7	Transferases; Transferring phosphorus-containing groups; RNA-directed DNA polymerase; Transferring phosphorus-containing groups	NA	NA	NA	NA	NA
gene_1102	1206	1367	2275	P:GO:0006278; F:GO:0003964; C:GO:0005634	P:RNA-templated DNA biosynthetic process; F:RNA-directed DNA polymerase activity; C:nucleus	EC:2; EC:2.7; EC:2.7.7.49; EC:2.7.7	Transferases; Transferring phosphorus-containing groups; RNA-directed DNA polymerase; Transferring phosphorus-containing groups	NA	NA	NA	NA	NA
gene_1103	1206	2419	3218	NA	NA	NA	NA	NA	NA	NA	NA	NA
gene_1104	1208	53	2640	NA	NA	NA	NA	NA	NA	NA	NA	NA
gene_1105	1209	647	1932	NA	NA	NA	NA	NA	NA	NA	NA	NA
gene_1106	1209	3006	3472	NA	NA	NA	NA	NA	NA	NA	NA	NA
gene_1107	1211	1217	2579	NA	NA	NA	NA	NA	NA	NA	NA	NA
gene_1108	1211	2993	3287	NA	NA	NA	NA	NA	NA	NA	NA	NA
gene_1109	1213	651	1245	NA	NA	NA	NA	NA	NA	NA	NA	NA
gene_1110	1213	1634	2067	NA	NA	NA	NA	NA	NA	NA	NA	NA
gene_1111	1214	1952	3171	NA	NA	NA	NA	NA	NA	NA	NA	NA
gene_1112	1217	65	1779	NA	NA	NA	NA	NA	NA	NA	NA	NA
gene_1113	1217	2533	3412	NA	NA	NA	NA	NA	NA	NA	NA	NA
gene_1114	1218	1622	1751	NA	NA	NA	NA	NA	NA	NA	NA	NA
gene_1115	1219	1695	2098	P:GO:0006278; F:GO:0003964; C:GO:0005634	P:RNA-templated DNA biosynthetic process; F:RNA-directed DNA polymerase activity; C:nucleus	EC:2; EC:2.7; EC:2.7.7.49; EC:2.7.7	Transferases; Transferring phosphorus-containing groups; RNA-directed DNA polymerase; Transferring phosphorus-containing groups	NA	NA	NA	NA	NA
gene_1116	1219	2523	3224	NA	NA	NA	NA	NA	NA	NA	NA	NA
gene_1117	1220	235	363	NA	NA	NA	NA	NA	NA	NA	NA	NA
gene_1118	1221	674	3312	NA	NA	NA	NA	NA	NA	NA	NA	NA
gene_1119	1223	680	2836	NA	NA	NA	NA	NA	NA	NA	NA	NA
gene_1120	1224	560	1000	NA	NA	NA	NA	NA	NA	NA	NA	NA
gene_1121	1224	1777	2709	P:GO:0017196; P:GO:0032880; F:GO:0004596; C:GO:0031417	P:N-terminal peptidyl-methionine acetylation; P:regulation of protein localization; F:peptide alpha-N-acetyltransferase activity; C:NatC complex	EC:2.3; EC:2; EC:2.3.1.255; EC:2.3.1.256; EC:2.3.1	Acyltransferases; Transferases; N-terminal amino-acid N(alpha)-acetyltransferase NatA; N-terminal methionine N(alpha)-acetyltransferase NatC; Acyltransferases	K00670	NA	NA	NA	NA
gene_1122	1224	3304	3498	NA	NA	NA	NA	NA	NA	NA	NA	NA
gene_1123	1225	972	1262	NA	NA	NA	NA	NA	NA	NA	NA	NA
gene_1124	1225	3224	3393	NA	NA	NA	NA	NA	NA	NA	NA	NA
gene_1125	1226	27	707	NA	NA	NA	NA	NA	NA	NA	NA	NA
gene_1126	1227	1269	2171	NA	NA	NA	NA	NA	NA	NA	NA	NA
gene_1127	1228	408	2696	NA	NA	NA	NA	NA	NA	NA	NA	NA
gene_1128	1229	2213	2716	NA	NA	NA	NA	NA	NA	NA	NA	NA
gene_1129	1230	65	2195	NA	NA	NA	NA	NA	NA	NA	NA	NA
gene_1130	1230	3305	3494	NA	NA	NA	NA	NA	NA	NA	NA	NA
gene_1131	1231	238	1737	NA	NA	NA	NA	NA	NA	NA	NA	NA
gene_1132	1231	1881	3501	NA	NA	NA	NA	NA	NA	NA	NA	NA
gene_1133	1232	2777	3019	NA	NA	NA	NA	NA	NA	NA	NA	NA
gene_1134	1233	660	2219	NA	NA	NA	NA	NA	NA	NA	NA	NA
gene_1135	1234	2739	2921	NA	NA	NA	NA	NA	NA	NA	NA	NA
gene_1136	1236	762	2232	NA	NA	NA	NA	NA	NA	NA	NA	NA
gene_1137	1237	2692	3138	NA	NA	NA	NA	NA	NA	NA	NA	NA
gene_1138	1238	405	2233	NA	NA	NA	NA	K03441	NA	NA	NA	NA
gene_1139	1239	50	215	NA	NA	NA	NA	NA	NA	NA	NA	NA
gene_1140	1239	1289	3219	NA	NA	NA	NA	NA	NA	NA	NA	NA
gene_1141	1240	22	477	NA	NA	NA	NA	NA	NA	NA	NA	NA
gene_1142	1240	2094	2858	NA	NA	NA	NA	NA	NA	NA	NA	NA
gene_1143	1241	15	697	NA	NA	NA	NA	NA	NA	NA	NA	NA
gene_1144	1241	2555	3502	NA	NA	NA	NA	NA	NA	NA	NA	NA
gene_1145	1242	910	3306	NA	NA	NA	NA	NA	NA	NA	NA	NA
gene_1146	1243	29	1845	NA	NA	NA	NA	NA	NA	NA	NA	NA
gene_1147	1243	3256	3521	NA	NA	NA	NA	NA	NA	NA	NA	NA
gene_1148	1244	2087	3524	NA	NA	NA	NA	NA	NA	NA	NA	NA
gene_1149	1245	41	1184	NA	NA	NA	NA	NA	NA	NA	NA	NA
gene_1150	1245	1408	3455	NA	NA	NA	NA	NA	NA	NA	NA	NA
gene_1151	1246	1485	2339	NA	NA	NA	NA	NA	NA	NA	NA	NA
gene_1152	1247	2734	3532	NA	NA	NA	NA	NA	NA	NA	NA	NA
gene_1153	1248	38	1279	NA	NA	NA	NA	NA	NA	NA	NA	NA
gene_1154	1248	1476	2956	NA	NA	NA	NA	NA	NA	NA	NA	NA
gene_1155	1249	180	2353	NA	NA	NA	NA	NA	NA	NA	NA	NA
gene_1156	1250	416	1034	NA	NA	NA	NA	NA	NA	NA	NA	NA
gene_1157	1251	304	3484	NA	NA	NA	NA	NA	NA	NA	NA	NA
gene_1158	1252	2407	3551	NA	NA	NA	NA	NA	NA	NA	NA	NA
gene_1159	1253	12	2045	NA	NA	NA	NA	NA	NA	NA	NA	NA
gene_1160	1254	416	1034	NA	NA	NA	NA	NA	NA	NA	NA	NA
gene_1161	1255	122	3355	NA	NA	NA	NA	NA	NA	NA	NA	NA
gene_1162	1256	16	2788	NA	NA	NA	NA	NA	NA	NA	NA	NA
gene_1163	1256	2991	3474	NA	NA	NA	NA	NA	NA	NA	NA	NA
gene_1164	1257	806	1335	NA	NA	NA	NA	NA	NA	NA	NA	NA
gene_1165	1258	1381	2773	NA	NA	NA	NA	NA	NA	NA	NA	NA
gene_1166	1259	3068	3387	NA	NA	NA	NA	NA	NA	NA	NA	NA
gene_1167	1260	1241	1474	NA	NA	NA	NA	NA	NA	NA	NA	NA
gene_1168	1260	1604	2071	NA	NA	NA	NA	NA	NA	NA	NA	NA
gene_1169	1260	2096	3550	NA	NA	NA	NA	NA	NA	NA	NA	NA
gene_1170	1262	2364	3587	NA	NA	NA	NA	NA	NA	NA	NA	NA
gene_1171	1263	2208	2778	NA	NA	NA	NA	NA	NA	NA	NA	NA
gene_1172	1264	951	2553	NA	NA	NA	NA	K15193	NA	NA	NA	NA
gene_1173	1264	3153	3590	NA	NA	NA	NA	NA	NA	NA	NA	NA
gene_1174	1266	313	1936	NA	NA	NA	NA	NA	NA	NA	NA	NA
gene_1175	1266	2147	3145	NA	NA	NA	NA	NA	NA	NA	NA	NA
gene_1176	1267	457	957	P:GO:0006278; F:GO:0003964; C:GO:0005634	P:RNA-templated DNA biosynthetic process; F:RNA-directed DNA polymerase activity; C:nucleus	EC:2; EC:2.7; EC:2.7.7.49; EC:2.7.7	Transferases; Transferring phosphorus-containing groups; RNA-directed DNA polymerase; Transferring phosphorus-containing groups	NA	NA	NA	NA	NA
gene_1177	1267	1962	2777	NA	NA	NA	NA	NA	NA	NA	NA	NA
gene_1178	1267	3461	3604	NA	NA	NA	NA	NA	NA	NA	NA	NA
gene_1179	1268	70	3247	NA	NA	NA	NA	NA	NA	NA	NA	NA
gene_1180	1269	213	2984	NA	NA	NA	NA	NA	NA	NA	NA	NA
gene_1181	1269	3051	3397	NA	NA	NA	NA	NA	NA	NA	NA	NA
gene_1182	1270	121	751	NA	NA	NA	NA	NA	NA	NA	NA	NA
gene_1183	1271	85	1113	P:GO:0006278; F:GO:0003964; C:GO:0005634	P:RNA-templated DNA biosynthetic process; F:RNA-directed DNA polymerase activity; C:nucleus	EC:2; EC:2.7; EC:2.7.7.49; EC:2.7.7	Transferases; Transferring phosphorus-containing groups; RNA-directed DNA polymerase; Transferring phosphorus-containing groups	NA	NA	NA	NA	NA
gene_1184	1271	1216	3526	NA	NA	NA	NA	NA	NA	NA	NA	NA
gene_1185	1272	110	3624	NA	NA	NA	NA	NA	NA	NA	NA	NA
gene_1186	1273	50	2274	NA	NA	NA	NA	NA	NA	NA	NA	NA
gene_1187	1273	3358	3625	NA	NA	NA	NA	NA	NA	NA	NA	NA
gene_1188	1274	24	1179	NA	NA	NA	NA	NA	NA	NA	NA	NA
gene_1189	1274	2031	3623	NA	NA	NA	NA	NA	NA	NA	NA	NA
gene_1190	1275	62	3610	NA	NA	NA	NA	NA	NA	NA	NA	NA
gene_1191	1276	9	398	NA	NA	NA	NA	NA	NA	NA	NA	NA
gene_1192	1276	1671	2266	NA	NA	NA	NA	NA	NA	NA	NA	NA
gene_1193	1276	3241	3511	NA	NA	NA	NA	NA	NA	NA	NA	NA
gene_1194	1277	1915	3533	NA	NA	NA	NA	NA	NA	NA	NA	NA
gene_1195	1278	9	1397	NA	NA	NA	NA	NA	NA	NA	NA	NA
gene_1196	1278	1530	3038	NA	NA	NA	NA	NA	NA	NA	NA	NA
gene_1197	1279	1465	1792	NA	NA	NA	NA	NA	NA	NA	NA	NA
gene_1198	1279	2572	2935	NA	NA	NA	NA	NA	NA	NA	NA	NA
gene_1199	1280	15	473	NA	NA	NA	NA	NA	NA	NA	NA	NA
gene_1200	1280	1028	2197	NA	NA	NA	NA	K06123	NA	NA	NA	NA
gene_1201	1281	416	3279	NA	NA	NA	NA	NA	NA	NA	NA	NA
gene_1202	1282	358	750	NA	NA	NA	NA	NA	NA	NA	NA	NA
gene_1203	1282	2441	3341	NA	NA	NA	NA	NA	NA	NA	NA	NA
gene_1204	1283	448	2574	P:GO:0006278; F:GO:0003964; C:GO:0005634	P:RNA-templated DNA biosynthetic process; F:RNA-directed DNA polymerase activity; C:nucleus	EC:2; EC:2.7; EC:2.7.7.49; EC:2.7.7	Transferases; Transferring phosphorus-containing groups; RNA-directed DNA polymerase; Transferring phosphorus-containing groups	NA	NA	NA	NA	NA
gene_1205	1283	2734	3441	P:GO:0006278; F:GO:0003964; C:GO:0005634	P:RNA-templated DNA biosynthetic process; F:RNA-directed DNA polymerase activity; C:nucleus	EC:2; EC:2.7; EC:2.7.7.49; EC:2.7.7	Transferases; Transferring phosphorus-containing groups; RNA-directed DNA polymerase; Transferring phosphorus-containing groups	NA	NA	NA	NA	NA
gene_1206	1284	929	1388	NA	NA	NA	NA	NA	NA	NA	NA	NA
gene_1207	1284	3325	3647	NA	NA	NA	NA	NA	NA	NA	NA	NA
gene_1208	1285	193	1206	P:GO:0006278; F:GO:0003964; C:GO:0005634	P:RNA-templated DNA biosynthetic process; F:RNA-directed DNA polymerase activity; C:nucleus	EC:2; EC:2.7; EC:2.7.7.49; EC:2.7.7	Transferases; Transferring phosphorus-containing groups; RNA-directed DNA polymerase; Transferring phosphorus-containing groups	NA	NA	NA	NA	NA
gene_1209	1285	2412	3011	NA	NA	NA	NA	NA	NA	NA	NA	NA
gene_1210	1286	22	1861	NA	NA	NA	NA	NA	NA	NA	NA	NA
gene_1211	1287	1304	1957	NA	NA	NA	NA	NA	NA	NA	NA	NA
gene_1212	1288	12	410	NA	NA	NA	NA	NA	NA	NA	NA	NA
gene_1213	1289	1242	1634	NA	NA	NA	NA	NA	NA	NA	NA	NA
gene_1214	1290	208	1838	NA	NA	NA	NA	NA	NA	NA	NA	NA
gene_1215	1291	2310	3568	NA	NA	NA	NA	NA	NA	NA	NA	NA
gene_1216	1292	765	2556	NA	NA	NA	NA	NA	NA	NA	NA	NA
gene_1217	1293	1514	2067	NA	NA	NA	NA	NA	NA	NA	NA	NA
gene_1218	1293	3138	3666	NA	NA	NA	NA	NA	NA	NA	NA	NA
gene_1219	1294	223	511	NA	NA	NA	NA	NA	NA	NA	NA	NA
gene_1220	1295	565	2777	NA	NA	NA	NA	NA	NA	NA	NA	NA
gene_1221	1296	1395	2704	NA	NA	NA	NA	NA	NA	NA	NA	NA
gene_1222	1296	3031	3559	NA	NA	NA	NA	NA	NA	NA	NA	NA
gene_1223	1297	44	3487	NA	NA	NA	NA	NA	NA	NA	NA	NA
gene_1224	1298	232	882	NA	NA	NA	NA	NA	NA	NA	NA	NA
gene_1225	1299	585	1669	NA	NA	NA	NA	NA	NA	NA	NA	NA
gene_1226	1299	1911	3719	NA	NA	NA	NA	NA	NA	NA	NA	NA
gene_1227	1300	479	3541	P:GO:0006278; F:GO:0003964; C:GO:0005634	P:RNA-templated DNA biosynthetic process; F:RNA-directed DNA polymerase activity; C:nucleus	EC:2; EC:2.7; EC:2.7.7.49; EC:2.7.7	Transferases; Transferring phosphorus-containing groups; RNA-directed DNA polymerase; Transferring phosphorus-containing groups	NA	NA	NA	NA	NA
gene_1228	1301	669	1529	NA	NA	NA	NA	NA	NA	NA	NA	NA
gene_1229	1301	1653	2059	NA	NA	NA	NA	NA	NA	NA	NA	NA
gene_1230	1302	744	2663	NA	NA	NA	NA	NA	NA	NA	NA	NA
gene_1231	1302	2709	3455	P:GO:0006278; F:GO:0003964; C:GO:0005634	P:RNA-templated DNA biosynthetic process; F:RNA-directed DNA polymerase activity; C:nucleus	EC:2; EC:2.7; EC:2.7.7.49; EC:2.7.7	Transferases; Transferring phosphorus-containing groups; RNA-directed DNA polymerase; Transferring phosphorus-containing groups	NA	NA	NA	NA	NA
gene_1232	1302	3507	3719	NA	NA	NA	NA	NA	NA	NA	NA	NA
gene_1233	1303	3266	3715	NA	NA	NA	NA	NA	NA	NA	NA	NA
gene_1234	1304	394	1848	NA	NA	NA	NA	NA	NA	NA	NA	NA
gene_1235	1304	3176	3511	NA	NA	NA	NA	NA	NA	NA	NA	NA
gene_1236	1305	15	334	NA	NA	NA	NA	NA	NA	NA	NA	NA
gene_1237	1306	59	1946	NA	NA	NA	NA	NA	NA	NA	NA	NA
gene_1238	1307	26	814	NA	NA	NA	NA	NA	NA	NA	NA	NA
gene_1239	1307	3316	3742	NA	NA	NA	NA	NA	NA	NA	NA	NA
gene_1240	1308	188	970	NA	NA	NA	NA	NA	NA	NA	NA	NA
gene_1241	1308	2709	3413	P:GO:0006278; F:GO:0003964; C:GO:0005634	P:RNA-templated DNA biosynthetic process; F:RNA-directed DNA polymerase activity; C:nucleus	EC:2; EC:2.7; EC:2.7.7.49; EC:2.7.7	Transferases; Transferring phosphorus-containing groups; RNA-directed DNA polymerase; Transferring phosphorus-containing groups	NA	NA	NA	NA	NA
gene_1242	1310	38	447	NA	NA	NA	NA	NA	NA	NA	NA	NA
gene_1243	1310	3269	3724	NA	NA	NA	NA	NA	NA	NA	NA	NA
gene_1244	1311	21	3291	NA	NA	NA	NA	NA	NA	NA	NA	NA
gene_1245	1311	3435	3612	NA	NA	NA	NA	NA	NA	NA	NA	NA
gene_1246	1312	237	506	NA	NA	NA	NA	NA	NA	NA	NA	NA
gene_1247	1314	337	3663	NA	NA	NA	NA	NA	NA	NA	NA	NA
gene_1248	1315	3609	3739	NA	NA	NA	NA	NA	NA	NA	NA	NA
gene_1249	1316	333	862	NA	NA	NA	NA	NA	NA	NA	NA	NA
gene_1250	1316	947	1849	P:GO:0006278; F:GO:0003964; C:GO:0005634	P:RNA-templated DNA biosynthetic process; F:RNA-directed DNA polymerase activity; C:nucleus	EC:2; EC:2.7; EC:2.7.7.49; EC:2.7.7	Transferases; Transferring phosphorus-containing groups; RNA-directed DNA polymerase; Transferring phosphorus-containing groups	NA	NA	NA	NA	NA
gene_1251	1317	1376	2665	NA	NA	NA	NA	NA	NA	NA	NA	NA
gene_1252	1318	177	1343	NA	NA	NA	NA	NA	NA	NA	NA	NA
gene_1253	1318	1790	2303	NA	NA	NA	NA	NA	NA	NA	NA	NA
gene_1254	1319	204	1706	NA	NA	NA	NA	NA	NA	NA	NA	NA
gene_1255	1319	1850	3773	NA	NA	NA	NA	NA	NA	NA	NA	NA
gene_1256	1320	1190	2116	NA	NA	NA	NA	NA	NA	NA	NA	NA
gene_1257	1321	630	1735	NA	NA	NA	NA	NA	NA	NA	NA	NA
gene_1258	1321	1976	3784	NA	NA	NA	NA	NA	NA	NA	NA	NA
gene_1259	1322	485	735	NA	NA	NA	NA	NA	NA	NA	NA	NA
gene_1260	1322	3321	3620	NA	NA	NA	NA	NA	NA	NA	NA	NA
gene_1261	1324	2671	3528	NA	NA	NA	NA	NA	NA	NA	NA	NA
gene_1262	1325	115	2393	P:GO:0000122; P:GO:0001015; P:GO:0001934; P:GO:0006353; P:GO:0010628; P:GO:0031126; P:GO:0032968; P:GO:0033044; P:GO:0034402; P:GO:0051569; P:GO:0070911; P:GO:0090262; P:GO:1902275; P:GO:2001173; P:GO:2001209; F:GO:0003723; F:GO:0044877; F:GO:0140110; F:GO:1990269; C:GO:0000791; C:GO:0016593	P:negative regulation of transcription by RNA polymerase II; P:snoRNA transcription by RNA polymerase II; P:positive regulation of protein phosphorylation; P:DNA-templated transcription termination; P:positive regulation of gene expression; P:sno(s)RNA 3'-end processing; P:positive regulation of transcription elongation by RNA polymerase II; P:regulation of chromosome organization; P:recruitment …			K15178	NA	NA	NA	NA
gene_1263	1325	3571	3786	NA	NA	NA	NA	NA	NA	NA	NA	NA
gene_1264	1326	35	1166	NA	NA	NA	NA	NA	NA	NA	NA	NA
gene_1265	1326	1568	2716	NA	NA	NA	NA	NA	NA	NA	NA	NA
gene_1266	1327	173	3785	NA	NA	NA	NA	NA	NA	NA	NA	NA
gene_1267	1328	2652	3781	NA	NA	NA	NA	NA	NA	NA	NA	NA
gene_1268	1329	21	1150	NA	NA	NA	NA	NA	NA	NA	NA	NA
gene_1269	1329	2565	3600	NA	NA	NA	NA	NA	NA	NA	NA	NA
gene_1270	1330	239	2077	NA	NA	NA	NA	NA	NA	NA	NA	NA
gene_1271	1330	3101	3338	NA	NA	NA	NA	NA	NA	NA	NA	NA
gene_1272	1331	24	239	NA	NA	NA	NA	NA	NA	NA	NA	NA
gene_1273	1331	1934	3201	NA	NA	NA	NA	NA	NA	NA	NA	NA
gene_1274	1332	1138	2821	NA	NA	NA	NA	NA	NA	NA	NA	NA
gene_1275	1332	3262	3770	NA	NA	NA	NA	NA	NA	NA	NA	NA
gene_1276	1333	1008	1738	NA	NA	NA	NA	NA	NA	NA	NA	NA
gene_1277	1333	2343	3813	NA	NA	NA	NA	NA	NA	NA	NA	NA
gene_1278	1334	1291	2510	NA	NA	NA	NA	K14654	NA	NA	NA	NA
gene_1279	1335	186	2994	NA	NA	NA	NA	NA	NA	NA	NA	NA
gene_1280	1337	587	3571	P:GO:0002181; P:GO:0006422; F:GO:0003723; F:GO:0004815; C:GO:0005634; C:GO:0005737	P:cytoplasmic translation; P:aspartyl-tRNA aminoacylation; F:RNA binding; F:aspartate-tRNA ligase activity; C:nucleus; C:cytoplasm	EC:6.1; EC:6.1.1.12; EC:6; EC:6.1.1	Forming carbon-oxygen bonds; aspartate--tRNA ligase; Ligases; Forming carbon-oxygen bonds	K24278	NA	NA	NA	NA
gene_1281	1338	121	288	NA	NA	NA	NA	NA	NA	NA	NA	NA
gene_1282	1339	3146	3816	NA	NA	NA	NA	NA	NA	NA	NA	NA
gene_1283	1340	361	2638	P:GO:0006458; P:GO:0061077; F:GO:0005524; F:GO:0044183; F:GO:0051082; C:GO:0005832; C:GO:0005856; C:GO:0005886	P:'de novo' protein folding; P:chaperone-mediated protein folding; F:ATP binding; F:protein folding chaperone; F:unfolded protein binding; C:chaperonin-containing T-complex; C:cytoskeleton; C:plasma membrane			K09493	NA	NA	NA	NA
gene_1284	1341	1179	1811	NA	NA	NA	NA	NA	NA	NA	NA	NA
gene_1285	1342	2375	2672	NA	NA	NA	NA	NA	NA	NA	NA	NA
gene_1286	1343	118	3830	NA	NA	NA	NA	NA	NA	NA	NA	NA
gene_1287	1344	1622	2557	NA	NA	NA	NA	NA	NA	NA	NA	NA
gene_1288	1344	2648	3143	NA	NA	NA	NA	NA	NA	NA	NA	NA
gene_1289	1346	819	1715	NA	NA	NA	NA	NA	NA	NA	NA	NA
gene_1290	1346	1952	2452	NA	NA	NA	NA	NA	NA	NA	NA	NA
gene_1291	1346	3260	3459	NA	NA	NA	NA	NA	NA	NA	NA	NA
gene_1292	1347	2709	3272	NA	NA	NA	NA	NA	NA	NA	NA	NA
gene_1293	1348	1412	2180	NA	NA	NA	NA	NA	NA	NA	NA	NA
gene_1294	1349	10	1757	NA	NA	NA	NA	NA	NA	NA	NA	NA
gene_1295	1349	2452	3840	NA	NA	NA	NA	NA	NA	NA	NA	NA
gene_1296	1350	327	1075	NA	NA	NA	NA	NA	NA	NA	NA	NA
gene_1297	1351	443	3778	NA	NA	NA	NA	NA	NA	NA	NA	NA
gene_1298	1352	16	405	NA	NA	NA	NA	NA	NA	NA	NA	NA
gene_1299	1352	1279	2730	NA	NA	NA	NA	NA	NA	NA	NA	NA
gene_1300	1352	3432	3848	NA	NA	NA	NA	NA	NA	NA	NA	NA
gene_1301	1354	32	1299	NA	NA	NA	NA	NA	NA	NA	NA	NA
gene_1302	1354	1512	3549	NA	NA	NA	NA	NA	NA	NA	NA	NA
gene_1303	1356	3655	3891	NA	NA	NA	NA	NA	NA	NA	NA	NA
gene_1304	1357	1177	3197	NA	NA	NA	NA	NA	NA	NA	NA	NA
gene_1305	1357	3534	3694	NA	NA	NA	NA	NA	NA	NA	NA	NA
gene_1306	1358	27	1406	NA	NA	NA	NA	NA	NA	NA	NA	NA
gene_1307	1358	1934	3445	NA	NA	NA	NA	NA	NA	NA	NA	NA
gene_1308	1359	615	3792	NA	NA	NA	NA	NA	NA	NA	NA	NA
gene_1309	1360	120	3897	NA	NA	NA	NA	NA	NA	NA	NA	NA
gene_1310	1361	1183	1945	P:GO:0006360; P:GO:0006366; P:GO:0042797; C:GO:0005665; C:GO:0005666; C:GO:0005736	P:transcription by RNA polymerase I; P:transcription by RNA polymerase II; P:tRNA transcription by RNA polymerase III; C:RNA polymerase II, core complex; C:RNA polymerase III complex; C:RNA polymerase I complex			K03013	NA	NA	NA	NA
gene_1311	1361	2030	3392	P:GO:0006325; P:GO:0006378; P:GO:0033048; P:GO:0045839; P:GO:0080182; P:GO:0090305; P:GO:1905213; F:GO:0003682; C:GO:0000228; C:GO:0000785; C:GO:0005847; C:GO:0048188; C:GO:1990567	P:chromatin organization; P:mRNA polyadenylation; P:negative regulation of mitotic sister chromatid segregation; P:negative regulation of mitotic nuclear division; P:histone H3-K4 trimethylation; P:nucleic acid phosphodiester bond hydrolysis; P:negative regulation of mitotic chromosome condensation; F:chromatin binding; C:nuclear chromosome; C:chromatin; C:mRNA cleavage and polyadenylation specif…			K14962	NA	NA	NA	NA
gene_1312	1361	3595	3835	NA	NA	NA	NA	NA	NA	NA	NA	NA
gene_1313	1362	56	542	NA	NA	NA	NA	NA	NA	NA	NA	NA
gene_1314	1363	15	244	NA	NA	NA	NA	NA	NA	NA	NA	NA
gene_1315	1363	3119	3906	NA	NA	NA	NA	NA	NA	NA	NA	NA
gene_1316	1364	1004	1280	NA	NA	NA	NA	NA	NA	NA	NA	NA
gene_1317	1364	2706	3728	NA	NA	NA	NA	NA	NA	NA	NA	NA
gene_1318	1365	618	1835	P:GO:0006278; F:GO:0003964; C:GO:0005634	P:RNA-templated DNA biosynthetic process; F:RNA-directed DNA polymerase activity; C:nucleus	EC:2; EC:2.7; EC:2.7.7.49; EC:2.7.7	Transferases; Transferring phosphorus-containing groups; RNA-directed DNA polymerase; Transferring phosphorus-containing groups	NA	NA	NA	NA	NA
gene_1319	1365	3618	3823	NA	NA	NA	NA	NA	NA	NA	NA	NA
gene_1320	1366	233	2696	NA	NA	NA	NA	NA	NA	NA	NA	NA
gene_1321	1367	29	392	NA	NA	NA	NA	NA	NA	NA	NA	NA
gene_1322	1367	3743	3917	NA	NA	NA	NA	NA	NA	NA	NA	NA
gene_1323	1368	1584	3311	NA	NA	NA	NA	NA	NA	NA	NA	NA
gene_1324	1369	1664	2396	NA	NA	NA	NA	NA	NA	NA	NA	NA
gene_1325	1369	3031	3532	NA	NA	NA	NA	NA	NA	NA	NA	NA
gene_1326	1371	1682	2101	NA	NA	NA	NA	NA	NA	NA	NA	NA
gene_1327	1371	2249	3640	NA	NA	NA	NA	NA	NA	NA	NA	NA
gene_1328	1372	312	1280	NA	NA	NA	NA	NA	NA	NA	NA	NA
gene_1329	1373	239	3943	NA	NA	NA	NA	NA	NA	NA	NA	NA
gene_1330	1374	1612	3806	NA	NA	NA	NA	NA	NA	NA	NA	NA
gene_1331	1375	53	423	NA	NA	NA	NA	NA	NA	NA	NA	NA
gene_1332	1376	13	464	NA	NA	NA	NA	NA	NA	NA	NA	NA
gene_1333	1376	1343	2794	NA	NA	NA	NA	NA	NA	NA	NA	NA
gene_1334	1376	3496	3912	NA	NA	NA	NA	NA	NA	NA	NA	NA
gene_1335	1377	2843	3229	NA	NA	NA	NA	NA	NA	NA	NA	NA
gene_1336	1378	2541	3265	NA	NA	NA	NA	NA	NA	NA	NA	NA
gene_1337	1379	358	3943	NA	NA	NA	NA	NA	NA	NA	NA	NA
gene_1338	1380	71	259	NA	NA	NA	NA	NA	NA	NA	NA	NA
gene_1339	1381	47	1039	NA	NA	NA	NA	NA	NA	NA	NA	NA
gene_1340	1381	2511	3927	NA	NA	NA	NA	NA	NA	NA	NA	NA
gene_1341	1382	45	2278	NA	NA	NA	NA	NA	NA	NA	NA	NA
gene_1342	1382	2850	3957	NA	NA	NA	NA	NA	NA	NA	NA	NA
gene_1343	1383	1089	2249	NA	NA	NA	NA	NA	NA	NA	NA	NA
gene_1344	1383	2898	3953	NA	NA	NA	NA	NA	NA	NA	NA	NA
gene_1345	1384	1967	3382	NA	NA	NA	NA	NA	NA	NA	NA	NA
gene_1346	1386	1590	1979	NA	NA	NA	NA	NA	NA	NA	NA	NA
gene_1347	1386	2624	3716	NA	NA	NA	NA	NA	NA	NA	NA	NA
gene_1348	1387	1041	1360	NA	NA	NA	NA	NA	NA	NA	NA	NA
gene_1349	1388	2327	3929	NA	NA	NA	NA	NA	NA	NA	NA	NA
gene_1350	1389	1561	1905	NA	NA	NA	NA	NA	NA	NA	NA	NA
gene_1351	1390	32	171	NA	NA	NA	NA	NA	NA	NA	NA	NA
gene_1352	1391	3563	3824	NA	NA	NA	NA	NA	NA	NA	NA	NA
gene_1353	1392	3273	3818	NA	NA	NA	NA	NA	NA	NA	NA	NA
gene_1354	1393	254	935	NA	NA	NA	NA	NA	NA	NA	NA	NA
gene_1355	1393	2154	2759	P:GO:0006278; F:GO:0003964; C:GO:0005634	P:RNA-templated DNA biosynthetic process; F:RNA-directed DNA polymerase activity; C:nucleus	EC:2; EC:2.7; EC:2.7.7.49; EC:2.7.7	Transferases; Transferring phosphorus-containing groups; RNA-directed DNA polymerase; Transferring phosphorus-containing groups	NA	NA	NA	NA	NA
gene_1356	1393	3503	3765	NA	NA	NA	NA	NA	NA	NA	NA	NA
gene_1357	1394	761	2302	P:GO:0006278; F:GO:0003964; C:GO:0005634	P:RNA-templated DNA biosynthetic process; F:RNA-directed DNA polymerase activity; C:nucleus	EC:2; EC:2.7; EC:2.7.7.49; EC:2.7.7	Transferases; Transferring phosphorus-containing groups; RNA-directed DNA polymerase; Transferring phosphorus-containing groups	NA	NA	NA	NA	NA
gene_1358	1394	3065	3811	NA	NA	NA	NA	NA	NA	NA	NA	NA
gene_1359	1395	1175	1389	NA	NA	NA	NA	NA	NA	NA	NA	NA
gene_1360	1396	480	1214	NA	NA	NA	NA	NA	NA	NA	NA	NA
gene_1361	1396	1573	2492	NA	NA	NA	NA	NA	NA	NA	NA	NA
gene_1362	1396	3746	3943	NA	NA	NA	NA	NA	NA	NA	NA	NA
gene_1363	1397	125	4012	NA	NA	NA	NA	NA	NA	NA	NA	NA
gene_1364	1398	1805	4038	NA	NA	NA	NA	NA	NA	NA	NA	NA
gene_1365	1400	509	1357	P:GO:0006278; F:GO:0003964; C:GO:0005634	P:RNA-templated DNA biosynthetic process; F:RNA-directed DNA polymerase activity; C:nucleus	EC:2; EC:2.7; EC:2.7.7.49; EC:2.7.7	Transferases; Transferring phosphorus-containing groups; RNA-directed DNA polymerase; Transferring phosphorus-containing groups	NA	NA	NA	NA	NA
gene_1366	1400	1379	3834	P:GO:0006278; F:GO:0003964; C:GO:0005634	P:RNA-templated DNA biosynthetic process; F:RNA-directed DNA polymerase activity; C:nucleus	EC:2; EC:2.7; EC:2.7.7.49; EC:2.7.7	Transferases; Transferring phosphorus-containing groups; RNA-directed DNA polymerase; Transferring phosphorus-containing groups	NA	NA	NA	NA	NA
gene_1367	1401	10	1080	NA	NA	NA	NA	NA	NA	NA	NA	NA
gene_1368	1402	21	851	NA	NA	NA	NA	NA	NA	NA	NA	NA
gene_1369	1402	2969	3397	NA	NA	NA	NA	NA	NA	NA	NA	NA
gene_1370	1403	138	1208	NA	NA	NA	NA	NA	NA	NA	NA	NA
gene_1371	1406	14	771	NA	NA	NA	NA	NA	NA	NA	NA	NA
gene_1372	1407	18	987	NA	NA	NA	NA	NA	NA	NA	NA	NA
gene_1373	1407	1692	4021	NA	NA	NA	NA	NA	NA	NA	NA	NA
gene_1374	1408	33	1289	NA	NA	NA	NA	NA	NA	NA	NA	NA
gene_1375	1408	2988	4053	NA	NA	NA	NA	NA	NA	NA	NA	NA
gene_1376	1409	677	2592	NA	NA	NA	NA	NA	NA	NA	NA	NA
gene_1377	1411	2363	2761	NA	NA	NA	NA	NA	NA	NA	NA	NA
gene_1378	1412	2703	3864	NA	NA	NA	NA	NA	NA	NA	NA	NA
gene_1379	1413	258	2717	P:GO:0006278; F:GO:0003964; C:GO:0005634	P:RNA-templated DNA biosynthetic process; F:RNA-directed DNA polymerase activity; C:nucleus	EC:2; EC:2.7; EC:2.7.7.49; EC:2.7.7	Transferases; Transferring phosphorus-containing groups; RNA-directed DNA polymerase; Transferring phosphorus-containing groups	NA	NA	NA	NA	NA
gene_1380	1413	2913	3555	NA	NA	NA	NA	NA	NA	NA	NA	NA
gene_1381	1414	867	1187	NA	NA	NA	NA	NA	NA	NA	NA	NA
gene_1382	1414	2632	3970	NA	NA	NA	NA	NA	NA	NA	NA	NA
gene_1383	1415	18	948	NA	NA	NA	NA	NA	NA	NA	NA	NA
gene_1384	1416	334	3617	NA	NA	NA	NA	NA	NA	NA	NA	NA
gene_1385	1417	15	761	NA	NA	NA	NA	NA	NA	NA	NA	NA
gene_1386	1417	2725	3370	NA	NA	NA	NA	NA	NA	NA	NA	NA
gene_1387	1418	405	770	P:GO:0006278; F:GO:0003964; C:GO:0005634	P:RNA-templated DNA biosynthetic process; F:RNA-directed DNA polymerase activity; C:nucleus	EC:2; EC:2.7; EC:2.7.7.49; EC:2.7.7	Transferases; Transferring phosphorus-containing groups; RNA-directed DNA polymerase; Transferring phosphorus-containing groups	NA	NA	NA	NA	NA
gene_1388	1418	948	1996	NA	NA	NA	NA	NA	NA	NA	NA	NA
gene_1389	1419	11	2160	NA	NA	NA	NA	NA	NA	NA	NA	NA
gene_1390	1419	2227	3992	NA	NA	NA	NA	NA	NA	NA	NA	NA
gene_1391	1420	26	207	NA	NA	NA	NA	NA	NA	NA	NA	NA
gene_1392	1420	2028	2714	NA	NA	NA	NA	NA	NA	NA	NA	NA
gene_1393	1421	468	708	NA	NA	NA	NA	NA	NA	NA	NA	NA
gene_1394	1421	1588	2247	NA	NA	NA	NA	NA	NA	NA	NA	NA
gene_1395	1421	3407	4089	NA	NA	NA	NA	NA	NA	NA	NA	NA
gene_1396	1422	57	511	NA	NA	NA	NA	NA	NA	NA	NA	NA
gene_1397	1423	1185	4096	NA	NA	NA	NA	NA	NA	NA	NA	NA
gene_1398	1424	133	1251	NA	NA	NA	NA	NA	NA	NA	NA	NA
gene_1399	1424	1372	2436	P:GO:0006278; F:GO:0003964; C:GO:0005634	P:RNA-templated DNA biosynthetic process; F:RNA-directed DNA polymerase activity; C:nucleus	EC:2; EC:2.7; EC:2.7.7.49; EC:2.7.7	Transferases; Transferring phosphorus-containing groups; RNA-directed DNA polymerase; Transferring phosphorus-containing groups	NA	NA	NA	NA	NA
gene_1400	1424	2689	3912	P:GO:0006278; F:GO:0003964; C:GO:0005634	P:RNA-templated DNA biosynthetic process; F:RNA-directed DNA polymerase activity; C:nucleus	EC:2; EC:2.7; EC:2.7.7.49; EC:2.7.7	Transferases; Transferring phosphorus-containing groups; RNA-directed DNA polymerase; Transferring phosphorus-containing groups	NA	NA	NA	NA	NA
gene_1401	1425	528	2609	NA	NA	NA	NA	NA	NA	NA	NA	NA
gene_1402	1426	86	3530	NA	NA	NA	NA	NA	NA	NA	NA	NA
gene_1403	1428	10	2267	NA	NA	NA	NA	NA	NA	NA	NA	NA
gene_1404	1429	30	669	NA	NA	NA	NA	NA	NA	NA	NA	NA
gene_1405	1429	2821	3334	NA	NA	NA	NA	NA	NA	NA	NA	NA
gene_1406	1430	1963	2859	NA	NA	NA	NA	NA	NA	NA	NA	NA
gene_1407	1431	147	314	NA	NA	NA	NA	NA	NA	NA	NA	NA
gene_1408	1432	702	1553	NA	NA	NA	NA	NA	NA	NA	NA	NA
gene_1409	1432	2402	3547	NA	NA	NA	NA	NA	NA	NA	NA	NA
gene_1410	1434	20	518	NA	NA	NA	NA	NA	NA	NA	NA	NA
gene_1411	1434	1549	2790	P:GO:0034975; P:GO:0051641; P:GO:1990456; C:GO:0072546	P:protein folding in endoplasmic reticulum; P:cellular localization; P:mitochondrion-endoplasmic reticulum membrane tethering; C:EMC complex			K23563	NA	NA	NA	NA
gene_1412	1434	2862	4044	NA	NA	NA	NA	NA	NA	NA	NA	NA
gene_1413	1435	124	4139	NA	NA	NA	NA	NA	NA	NA	NA	NA
gene_1414	1436	1341	2176	NA	NA	NA	NA	NA	NA	NA	NA	NA
gene_1415	1436	3180	4120	NA	NA	NA	NA	NA	NA	NA	NA	NA
gene_1416	1437	1332	2804	NA	NA	NA	NA	NA	NA	NA	NA	NA
gene_1417	1437	3251	3986	NA	NA	NA	NA	NA	NA	NA	NA	NA
gene_1418	1438	14	192	NA	NA	NA	NA	NA	NA	NA	NA	NA
gene_1419	1438	1279	2201	NA	NA	NA	NA	K21552	NA	NA	NA	NA
gene_1420	1438	3200	4092	NA	NA	NA	NA	NA	NA	NA	NA	NA
gene_1421	1439	664	1761	NA	NA	NA	NA	NA	NA	NA	NA	NA
gene_1422	1439	3193	4083	NA	NA	NA	NA	NA	NA	NA	NA	NA
gene_1423	1440	209	679	NA	NA	NA	NA	NA	NA	NA	NA	NA
gene_1424	1440	1939	2523	NA	NA	NA	NA	NA	NA	NA	NA	NA
gene_1425	1440	2550	4153	NA	NA	NA	NA	NA	NA	NA	NA	NA
gene_1426	1441	272	3984	NA	NA	NA	NA	NA	NA	NA	NA	NA
gene_1427	1442	404	3823	P:GO:0006278; F:GO:0003964; C:GO:0005634	P:RNA-templated DNA biosynthetic process; F:RNA-directed DNA polymerase activity; C:nucleus	EC:2; EC:2.7; EC:2.7.7.49; EC:2.7.7	Transferases; Transferring phosphorus-containing groups; RNA-directed DNA polymerase; Transferring phosphorus-containing groups	NA	NA	NA	NA	NA
gene_1428	1443	192	362	NA	NA	NA	NA	NA	NA	NA	NA	NA
gene_1429	1444	21	931	NA	NA	NA	NA	NA	NA	NA	NA	NA
gene_1430	1444	2387	3357	NA	NA	NA	NA	NA	NA	NA	NA	NA
gene_1431	1445	3076	3698	NA	NA	NA	NA	NA	NA	NA	NA	NA
gene_1432	1446	1216	2139	P:GO:0006278; F:GO:0003964; C:GO:0005634	P:RNA-templated DNA biosynthetic process; F:RNA-directed DNA polymerase activity; C:nucleus	EC:2; EC:2.7; EC:2.7.7.49; EC:2.7.7	Transferases; Transferring phosphorus-containing groups; RNA-directed DNA polymerase; Transferring phosphorus-containing groups	NA	NA	NA	NA	NA
gene_1433	1446	2914	3286	NA	NA	NA	NA	NA	NA	NA	NA	NA
gene_1434	1447	927	1229	NA	NA	NA	NA	NA	NA	NA	NA	NA
gene_1435	1447	1447	1674	NA	NA	NA	NA	NA	NA	NA	NA	NA
gene_1436	1447	1714	2436	P:GO:0006278; F:GO:0003964; C:GO:0005634	P:RNA-templated DNA biosynthetic process; F:RNA-directed DNA polymerase activity; C:nucleus	EC:2; EC:2.7; EC:2.7.7.49; EC:2.7.7	Transferases; Transferring phosphorus-containing groups; RNA-directed DNA polymerase; Transferring phosphorus-containing groups	NA	NA	NA	NA	NA
gene_1437	1447	3686	4170	NA	NA	NA	NA	NA	NA	NA	NA	NA
gene_1438	1449	21	2337	NA	NA	NA	NA	NA	NA	NA	NA	NA
gene_1439	1451	433	2202	NA	NA	NA	NA	NA	NA	NA	NA	NA
gene_1440	1452	282	4178	NA	NA	NA	NA	NA	NA	NA	NA	NA
gene_1441	1453	966	1275	NA	NA	NA	NA	NA	NA	NA	NA	NA
gene_1442	1453	3200	4087	NA	NA	NA	NA	NA	NA	NA	NA	NA
gene_1443	1454	15	430	NA	NA	NA	NA	NA	NA	NA	NA	NA
gene_1444	1454	1179	1487	NA	NA	NA	NA	NA	NA	NA	NA	NA
gene_1445	1454	1512	4189	NA	NA	NA	NA	NA	NA	NA	NA	NA
gene_1446	1456	1438	2205	P:GO:0006278; F:GO:0003964; C:GO:0005634	P:RNA-templated DNA biosynthetic process; F:RNA-directed DNA polymerase activity; C:nucleus	EC:2; EC:2.7; EC:2.7.7.49; EC:2.7.7	Transferases; Transferring phosphorus-containing groups; RNA-directed DNA polymerase; Transferring phosphorus-containing groups	NA	NA	NA	NA	NA
gene_1447	1457	2771	4155	NA	NA	NA	NA	NA	NA	NA	NA	NA
gene_1448	1458	405	1112	P:GO:0006278; F:GO:0003964; C:GO:0005634	P:RNA-templated DNA biosynthetic process; F:RNA-directed DNA polymerase activity; C:nucleus	EC:2; EC:2.7; EC:2.7.7.49; EC:2.7.7	Transferases; Transferring phosphorus-containing groups; RNA-directed DNA polymerase; Transferring phosphorus-containing groups	NA	NA	NA	NA	NA
gene_1449	1460	1376	4189	NA	NA	NA	NA	NA	NA	NA	NA	NA
gene_1450	1461	17	733	NA	NA	NA	NA	NA	NA	NA	NA	NA
gene_1451	1461	1241	2733	NA	NA	NA	NA	NA	NA	NA	NA	NA
gene_1452	1461	2977	3851	NA	NA	NA	NA	NA	NA	NA	NA	NA
gene_1453	1462	31	339	NA	NA	NA	NA	NA	NA	NA	NA	NA
gene_1454	1463	3288	4178	NA	NA	NA	NA	NA	NA	NA	NA	NA
gene_1455	1464	54	987	NA	NA	NA	NA	NA	NA	NA	NA	NA
gene_1456	1464	2953	4195	NA	NA	NA	NA	NA	NA	NA	NA	NA
gene_1457	1465	16	2417	NA	NA	NA	NA	NA	NA	NA	NA	NA
gene_1458	1466	1192	2379	NA	NA	NA	NA	NA	NA	NA	NA	NA
gene_1459	1466	3237	3362	NA	NA	NA	NA	NA	NA	NA	NA	NA
gene_1460	1467	3794	4242	NA	NA	NA	NA	NA	NA	NA	NA	NA
gene_1461	1468	1606	1911	NA	NA	NA	NA	NA	NA	NA	NA	NA
gene_1462	1468	2125	3267	P:GO:0006278; F:GO:0003964; C:GO:0005634	P:RNA-templated DNA biosynthetic process; F:RNA-directed DNA polymerase activity; C:nucleus	EC:2; EC:2.7; EC:2.7.7.49; EC:2.7.7	Transferases; Transferring phosphorus-containing groups; RNA-directed DNA polymerase; Transferring phosphorus-containing groups	NA	NA	NA	NA	NA
gene_1463	1468	3505	3692	NA	NA	NA	NA	NA	NA	NA	NA	NA
gene_1464	1469	19	1944	NA	NA	NA	NA	NA	NA	NA	NA	NA
gene_1465	1470	29	385	NA	NA	NA	NA	NA	NA	NA	NA	NA
gene_1466	1470	431	3603	P:GO:0006278; F:GO:0003964; C:GO:0005634	P:RNA-templated DNA biosynthetic process; F:RNA-directed DNA polymerase activity; C:nucleus	EC:2; EC:2.7; EC:2.7.7.49; EC:2.7.7	Transferases; Transferring phosphorus-containing groups; RNA-directed DNA polymerase; Transferring phosphorus-containing groups	NA	NA	NA	NA	NA
gene_1467	1470	3946	4080	NA	NA	NA	NA	NA	NA	NA	NA	NA
gene_1468	1471	39	2373	P:GO:0002182; P:GO:0032147; F:GO:0003735; F:GO:0030295; C:GO:0022625	P:cytoplasmic translational elongation; P:activation of protein kinase activity; F:structural constituent of ribosome; F:protein kinase activator activity; C:cytosolic large ribosomal subunit			NA	NA	NA	NA	NA
gene_1469	1472	11	578	NA	NA	NA	NA	NA	NA	NA	NA	NA
gene_1470	1472	830	3819	NA	NA	NA	NA	NA	NA	NA	NA	NA
gene_1471	1473	1934	3200	NA	NA	NA	NA	NA	NA	NA	NA	NA
gene_1472	1474	516	1870	P:GO:0006820; P:GO:0015711; P:GO:0015833; P:GO:0015914; P:GO:0017157; P:GO:0043001; P:GO:0046488; P:GO:2000114; F:GO:0008526; C:GO:0000329; C:GO:0005634; C:GO:0005829; C:GO:0005886; C:GO:0032541; C:GO:0099568	P:monoatomic anion transport; P:organic anion transport; P:peptide transport; P:phospholipid transport; P:regulation of exocytosis; P:Golgi to plasma membrane protein transport; P:phosphatidylinositol metabolic process; P:regulation of establishment of cell polarity; F:phosphatidylinositol transfer activity; C:fungal-type vacuole membrane; C:nucleus; C:cytosol; C:plasma membrane; C:cortical endop…			K19996	NA	NA	NA	NA
gene_1473	1474	2794	4258	NA	NA	NA	NA	NA	NA	NA	NA	NA
gene_1474	1475	589	1332	P:GO:0006278; F:GO:0003964; C:GO:0005634	P:RNA-templated DNA biosynthetic process; F:RNA-directed DNA polymerase activity; C:nucleus	EC:2; EC:2.7; EC:2.7.7.49; EC:2.7.7	Transferases; Transferring phosphorus-containing groups; RNA-directed DNA polymerase; Transferring phosphorus-containing groups	NA	NA	NA	NA	NA
gene_1475	1475	1881	3044	NA	NA	NA	NA	NA	NA	NA	NA	NA
gene_1476	1475	3099	3318	NA	NA	NA	NA	NA	NA	NA	NA	NA
gene_1477	1476	1419	3129	NA	NA	NA	NA	NA	NA	NA	NA	NA
gene_1478	1476	3897	4244	NA	NA	NA	NA	NA	NA	NA	NA	NA
gene_1479	1477	1562	3441	NA	NA	NA	NA	NA	NA	NA	NA	NA
gene_1480	1477	3829	4264	NA	NA	NA	NA	NA	NA	NA	NA	NA
gene_1481	1479	387	803	NA	NA	NA	NA	NA	NA	NA	NA	NA
gene_1482	1479	831	4279	NA	NA	NA	NA	NA	NA	NA	NA	NA
gene_1483	1480	13	828	NA	NA	NA	NA	NA	NA	NA	NA	NA
gene_1484	1480	3142	4281	NA	NA	NA	NA	NA	NA	NA	NA	NA
gene_1485	1481	232	1698	NA	NA	NA	NA	NA	NA	NA	NA	NA
gene_1486	1481	1821	4277	NA	NA	NA	NA	NA	NA	NA	NA	NA
gene_1487	1482	2183	4294	NA	NA	NA	NA	NA	NA	NA	NA	NA
gene_1488	1483	587	2065	NA	NA	NA	NA	NA	NA	NA	NA	NA
gene_1489	1483	2779	3759	NA	NA	NA	NA	NA	NA	NA	NA	NA
gene_1490	1484	95	1200	P:GO:0045292; F:GO:0003723; C:GO:0005634; C:GO:0005737	P:mRNA cis splicing, via spliceosome; F:RNA binding; C:nucleus; C:cytoplasm			K12891	NA	NA	NA	NA
gene_1491	1484	1484	4312	NA	NA	NA	NA	NA	NA	NA	NA	NA
gene_1492	1485	2848	3779	NA	NA	NA	NA	NA	NA	NA	NA	NA
gene_1493	1486	2385	3258	NA	NA	NA	NA	NA	NA	NA	NA	NA
gene_1494	1486	4156	4281	P:GO:0006675; P:GO:0030148; F:GO:0000170; F:GO:0005506; F:GO:0042284; C:GO:0005789	P:mannosyl-inositol phosphorylceramide metabolic process; P:sphingolipid biosynthetic process; F:sphingosine hydroxylase activity; F:iron ion binding; F:sphingolipid delta-4 desaturase activity; C:endoplasmic reticulum membrane	EC:1; EC:1.14; EC:1.14.19.17; EC:1.14.19; EC:1.14.18.5	Oxidoreductases; Acting on paired donors, with incorporation or reduction of molecular oxygen. The oxygen incorporated need not be derived from O2; sphingolipid 4-desaturase; Acting on paired donors, with incorporation or reduction of molecular oxygen. The oxygen incorporated need not be derived from O2; sphingolipid C4-monooxygenase	K04713	NA	NA	NA	NA
gene_1495	1487	2565	3170	NA	NA	NA	NA	NA	NA	NA	NA	NA
gene_1496	1488	25	738	NA	NA	NA	NA	NA	NA	NA	NA	NA
gene_1497	1488	1409	2992	P:GO:0000122; P:GO:0006882; P:GO:0010629; P:GO:0034224; P:GO:0043618; P:GO:0065008; F:GO:0000978; F:GO:0001227; C:GO:0005634	P:negative regulation of transcription by RNA polymerase II; P:intracellular zinc ion homeostasis; P:negative regulation of gene expression; P:cellular response to zinc ion starvation; P:regulation of transcription from RNA polymerase II promoter in response to stress; P:regulation of biological quality; F:RNA polymerase II cis-regulatory region sequence-specific DNA binding; F:DNA-binding transc…			NA	NA	NA	NA	NA
gene_1498	1489	162	1825	NA	NA	NA	NA	NA	NA	NA	NA	NA
gene_1499	1490	27	4310	NA	NA	NA	NA	NA	NA	NA	NA	NA
gene_1500	1491	46	1766	NA	NA	NA	NA	K05012	NA	NA	NA	NA
gene_1501	1492	2895	3386	NA	NA	NA	NA	NA	NA	NA	NA	NA
gene_1502	1492	3510	3816	NA	NA	NA	NA	NA	NA	NA	NA	NA
gene_1503	1493	28	1411	NA	NA	NA	NA	NA	NA	NA	NA	NA
gene_1504	1493	2013	3748	NA	NA	NA	NA	NA	NA	NA	NA	NA
gene_1505	1494	1381	3553	NA	NA	NA	NA	NA	NA	NA	NA	NA
gene_1506	1494	4163	4282	NA	NA	NA	NA	NA	NA	NA	NA	NA
gene_1507	1495	2911	4315	NA	NA	NA	NA	NA	NA	NA	NA	NA
gene_1508	1496	1061	3884	P:GO:0006278; F:GO:0003964; C:GO:0005634	P:RNA-templated DNA biosynthetic process; F:RNA-directed DNA polymerase activity; C:nucleus	EC:2; EC:2.7; EC:2.7.7.49; EC:2.7.7	Transferases; Transferring phosphorus-containing groups; RNA-directed DNA polymerase; Transferring phosphorus-containing groups	NA	NA	NA	NA	NA
gene_1509	1497	1518	2282	NA	NA	NA	NA	NA	NA	NA	NA	NA
gene_1510	1497	3899	4354	NA	NA	NA	NA	NA	NA	NA	NA	NA
gene_1511	1500	2130	2718	NA	NA	NA	NA	NA	NA	NA	NA	NA
gene_1512	1501	27	318	NA	NA	NA	NA	NA	NA	NA	NA	NA
gene_1513	1501	1401	3001	NA	NA	NA	NA	NA	NA	NA	NA	NA
gene_1514	1501	3902	4389	NA	NA	NA	NA	NA	NA	NA	NA	NA
gene_1515	1502	2138	2726	NA	NA	NA	NA	NA	NA	NA	NA	NA
gene_1516	1503	12	4153	NA	NA	NA	NA	NA	NA	NA	NA	NA
gene_1517	1505	3812	4129	NA	NA	NA	NA	NA	NA	NA	NA	NA
gene_1518	1506	924	1248	NA	NA	NA	NA	NA	NA	NA	NA	NA
gene_1519	1506	1962	3434	NA	NA	NA	NA	NA	NA	NA	NA	NA
gene_1520	1507	11	1022	NA	NA	NA	NA	NA	NA	NA	NA	NA
gene_1521	1507	4078	4405	NA	NA	NA	NA	NA	NA	NA	NA	NA
gene_1522	1508	796	2293	P:GO:0008152; F:GO:0016614	P:metabolic process; F:oxidoreductase activity, acting on CH-OH group of donors	EC:1.1; EC:1	Acting on the CH-OH group of donors; Oxidoreductases	NA	NA	NA	NA	NA
gene_1523	1508	3727	4420	NA	NA	NA	NA	NA	NA	NA	NA	NA
gene_1524	1509	71	4423	NA	NA	NA	NA	NA	NA	NA	NA	NA
gene_1525	1511	712	3376	NA	NA	NA	NA	NA	NA	NA	NA	NA
gene_1526	1511	3773	4437	NA	NA	NA	NA	NA	NA	NA	NA	NA
gene_1527	1512	318	2120	P:GO:0000290; P:GO:0010501; P:GO:0010603; P:GO:0022618; P:GO:0034063; P:GO:0043254; P:GO:0045900; F:GO:0003682; F:GO:0003724; F:GO:0003729; F:GO:0005515; F:GO:0016887; F:GO:0090079; C:GO:0000932; C:GO:0005730; C:GO:0010494; C:GO:0098562; C:GO:1990904	P:deadenylation-dependent decapping of nuclear-transcribed mRNA; P:RNA secondary structure unwinding; P:regulation of cytoplasmic mRNA processing body assembly; P:protein-RNA complex assembly; P:stress granule assembly; P:regulation of protein-containing complex assembly; P:negative regulation of translational elongation; F:chromatin binding; F:RNA helicase activity; F:mRNA binding; F:protein bin…	EC:3.6.1; EC:3.6.4.13; EC:3.6; EC:3; EC:3.6.1.15	Acting on acid anhydrides; RNA helicase; Acting on acid anhydrides; Hydrolases; nucleoside-triphosphate phosphatase	K12614	NA	NA	NA	NA
gene_1528	1512	2743	3750	NA	NA	NA	NA	NA	NA	NA	NA	NA
gene_1529	1513	676	4241	NA	NA	NA	NA	NA	NA	NA	NA	NA
gene_1530	1514	924	4390	NA	NA	NA	NA	NA	NA	NA	NA	NA
gene_1531	1515	544	4315	NA	NA	NA	NA	NA	NA	NA	NA	NA
gene_1532	1516	76	288	NA	NA	NA	NA	NA	NA	NA	NA	NA
gene_1533	1516	2092	2385	P:GO:0006278; F:GO:0003964; C:GO:0005634	P:RNA-templated DNA biosynthetic process; F:RNA-directed DNA polymerase activity; C:nucleus	EC:2; EC:2.7; EC:2.7.7.49; EC:2.7.7	Transferases; Transferring phosphorus-containing groups; RNA-directed DNA polymerase; Transferring phosphorus-containing groups	NA	NA	NA	NA	NA
gene_1534	1516	2413	3057	NA	NA	NA	NA	NA	NA	NA	NA	NA
gene_1535	1517	2448	2855	NA	NA	NA	NA	NA	NA	NA	NA	NA
gene_1536	1517	3093	3385	NA	NA	NA	NA	NA	NA	NA	NA	NA
gene_1537	1518	188	457	NA	NA	NA	NA	NA	NA	NA	NA	NA
gene_1538	1518	1760	2965	P:GO:0006278; F:GO:0003964; C:GO:0005634	P:RNA-templated DNA biosynthetic process; F:RNA-directed DNA polymerase activity; C:nucleus	EC:2; EC:2.7; EC:2.7.7.49; EC:2.7.7	Transferases; Transferring phosphorus-containing groups; RNA-directed DNA polymerase; Transferring phosphorus-containing groups	NA	NA	NA	NA	NA
gene_1539	1519	989	2020	NA	NA	NA	NA	NA	NA	NA	NA	NA
gene_1540	1519	3511	4428	NA	NA	NA	NA	NA	NA	NA	NA	NA
gene_1541	1520	22	1236	NA	NA	NA	NA	NA	NA	NA	NA	NA
gene_1542	1520	2272	4455	NA	NA	NA	NA	NA	NA	NA	NA	NA
gene_1543	1521	3721	4376	NA	NA	NA	NA	NA	NA	NA	NA	NA
gene_1544	1522	2351	2840	NA	NA	NA	NA	NA	NA	NA	NA	NA
gene_1545	1522	3039	3277	NA	NA	NA	NA	NA	NA	NA	NA	NA
gene_1546	1523	491	870	NA	NA	NA	NA	NA	NA	NA	NA	NA
gene_1547	1524	117	360	NA	NA	NA	NA	NA	NA	NA	NA	NA
gene_1548	1524	2517	3479	P:GO:0006278; F:GO:0003964; C:GO:0005634	P:RNA-templated DNA biosynthetic process; F:RNA-directed DNA polymerase activity; C:nucleus	EC:2; EC:2.7; EC:2.7.7.49; EC:2.7.7	Transferases; Transferring phosphorus-containing groups; RNA-directed DNA polymerase; Transferring phosphorus-containing groups	NA	NA	NA	NA	NA
gene_1549	1525	236	1926	NA	NA	NA	NA	NA	NA	NA	NA	NA
gene_1550	1525	2004	4344	NA	NA	NA	NA	K08764	NA	NA	NA	NA
gene_1551	1526	153	2493	NA	NA	NA	NA	K08764	NA	NA	NA	NA
gene_1552	1526	2571	4342	NA	NA	NA	NA	NA	NA	NA	NA	NA
gene_1553	1527	544	1998	NA	NA	NA	NA	NA	NA	NA	NA	NA
gene_1554	1528	2866	3123	NA	NA	NA	NA	NA	NA	NA	NA	NA
gene_1555	1528	4161	4483	NA	NA	NA	NA	NA	NA	NA	NA	NA
gene_1556	1529	279	1060	NA	NA	NA	NA	NA	NA	NA	NA	NA
gene_1557	1529	2198	3836	NA	NA	NA	NA	NA	NA	NA	NA	NA
gene_1558	1530	1108	2442	NA	NA	NA	NA	NA	NA	NA	NA	NA
gene_1559	1531	2686	4349	NA	NA	NA	NA	NA	NA	NA	NA	NA
gene_1560	1532	442	900	P:GO:0006278; F:GO:0003964; C:GO:0005634	P:RNA-templated DNA biosynthetic process; F:RNA-directed DNA polymerase activity; C:nucleus	EC:2; EC:2.7; EC:2.7.7.49; EC:2.7.7	Transferases; Transferring phosphorus-containing groups; RNA-directed DNA polymerase; Transferring phosphorus-containing groups	NA	NA	NA	NA	NA
gene_1561	1532	2849	3079	NA	NA	NA	NA	NA	NA	NA	NA	NA
gene_1562	1532	3221	3792	NA	NA	NA	NA	NA	NA	NA	NA	NA
gene_1563	1533	32	1165	NA	NA	NA	NA	NA	NA	NA	NA	NA
gene_1564	1533	3247	4479	NA	NA	NA	NA	NA	NA	NA	NA	NA
gene_1565	1534	1195	2001	NA	NA	NA	NA	NA	NA	NA	NA	NA
gene_1566	1534	3200	3741	NA	NA	NA	NA	NA	NA	NA	NA	NA
gene_1567	1535	14	771	NA	NA	NA	NA	NA	NA	NA	NA	NA
gene_1568	1536	28	263	NA	NA	NA	NA	NA	NA	NA	NA	NA
gene_1569	1537	340	1419	NA	NA	NA	NA	NA	NA	NA	NA	NA
gene_1570	1537	1631	2351	NA	NA	NA	NA	K14294	NA	NA	NA	NA
gene_1571	1537	2520	3785	P:GO:0006839; P:GO:0036444; P:GO:0070509; P:GO:0097553	P:mitochondrial transport; P:calcium import into the mitochondrion; P:calcium ion import; P:calcium ion transmembrane import into cytosol			NA	NA	NA	NA	NA
gene_1572	1537	4279	4515	NA	NA	NA	NA	NA	NA	NA	NA	NA
gene_1573	1538	11	279	NA	NA	NA	NA	NA	NA	NA	NA	NA
gene_1574	1538	976	4144	NA	NA	NA	NA	K18578	CBM1+GH74	NA	NA	NA
gene_1575	1539	307	1074	P:GO:0006278; F:GO:0003964; C:GO:0005634	P:RNA-templated DNA biosynthetic process; F:RNA-directed DNA polymerase activity; C:nucleus	EC:2; EC:2.7; EC:2.7.7.49; EC:2.7.7	Transferases; Transferring phosphorus-containing groups; RNA-directed DNA polymerase; Transferring phosphorus-containing groups	NA	NA	NA	NA	NA
gene_1576	1539	2972	3546	NA	NA	NA	NA	NA	NA	NA	NA	NA
gene_1577	1540	237	533	NA	NA	NA	NA	NA	NA	NA	NA	NA
gene_1578	1540	600	1730	NA	NA	NA	NA	NA	NA	NA	NA	NA
gene_1579	1540	2240	4108	P:GO:0006278; F:GO:0003964; C:GO:0005634	P:RNA-templated DNA biosynthetic process; F:RNA-directed DNA polymerase activity; C:nucleus	EC:2; EC:2.7; EC:2.7.7.49; EC:2.7.7	Transferases; Transferring phosphorus-containing groups; RNA-directed DNA polymerase; Transferring phosphorus-containing groups	NA	NA	NA	NA	NA
gene_1580	1540	4202	4510	NA	NA	NA	NA	NA	NA	NA	NA	NA
gene_1581	1542	3236	3700	P:GO:0000122; P:GO:0000432; P:GO:0001666; P:GO:0006338; P:GO:0007059; P:GO:0009086; P:GO:0009303; P:GO:0009411; P:GO:0010628; P:GO:0010629; P:GO:0019086; P:GO:0032869; P:GO:0042593; P:GO:0043255; P:GO:0044403; P:GO:0045913; P:GO:0051276; P:GO:0051918; P:GO:0055088; P:GO:0061431; P:GO:1900059; P:GO:1900060; P:GO:1900090; F:GO:0000978; F:GO:0001227; F:GO:0001228; F:GO:0019237; F:GO:0019901; F:GO:00…	P:negative regulation of transcription by RNA polymerase II; P:positive regulation of transcription from RNA polymerase II promoter by glucose; P:response to hypoxia; P:chromatin remodeling; P:chromosome segregation; P:methionine biosynthetic process; P:rRNA transcription; P:response to UV; P:positive regulation of gene expression; P:negative regulation of gene expression; P:late viral transcript…			K22484	NA	NA	NA	NA
gene_1582	1543	1595	1876	NA	NA	NA	NA	NA	NA	NA	NA	NA
gene_1583	1543	1919	3750	NA	NA	NA	NA	NA	NA	NA	NA	NA
gene_1584	1544	44	1084	P:GO:0006278; F:GO:0003964; C:GO:0005634	P:RNA-templated DNA biosynthetic process; F:RNA-directed DNA polymerase activity; C:nucleus	EC:2; EC:2.7; EC:2.7.7.49; EC:2.7.7	Transferases; Transferring phosphorus-containing groups; RNA-directed DNA polymerase; Transferring phosphorus-containing groups	NA	NA	NA	NA	NA
gene_1585	1545	3579	3779	NA	NA	NA	NA	NA	NA	NA	NA	NA
gene_1586	1546	14	1797	NA	NA	NA	NA	NA	NA	NA	NA	NA
gene_1587	1546	3231	4546	NA	NA	NA	NA	NA	NA	NA	NA	NA
gene_1588	1547	282	1175	NA	NA	NA	NA	NA	NA	NA	NA	NA
gene_1589	1547	3806	4456	NA	NA	NA	NA	NA	NA	NA	NA	NA
gene_1590	1548	732	2254	NA	NA	NA	NA	NA	NA	NA	NA	NA
gene_1591	1549	145	2529	NA	NA	NA	NA	NA	NA	NA	NA	NA
gene_1592	1549	3425	4552	NA	NA	NA	NA	NA	NA	NA	NA	NA
gene_1593	1550	60	1334	NA	NA	NA	NA	NA	NA	NA	NA	NA
gene_1594	1550	1494	2703	NA	NA	NA	NA	NA	NA	NA	NA	NA
gene_1595	1550	2834	4545	NA	NA	NA	NA	NA	NA	NA	NA	NA
gene_1596	1551	227	1811	NA	NA	NA	NA	NA	NA	NA	NA	NA
gene_1597	1551	3330	4547	NA	NA	NA	NA	NA	NA	NA	NA	NA
gene_1598	1552	19	607	NA	NA	NA	NA	NA	NA	NA	NA	NA
gene_1599	1552	1984	2234	NA	NA	NA	NA	NA	NA	NA	NA	NA
gene_1600	1552	2366	2735	NA	NA	NA	NA	NA	NA	NA	NA	NA
gene_1601	1553	1450	1923	NA	NA	NA	NA	NA	NA	NA	NA	NA
gene_1602	1553	2098	2322	NA	NA	NA	NA	NA	NA	NA	NA	NA
gene_1603	1554	389	905	NA	NA	NA	NA	NA	NA	NA	NA	NA
gene_1604	1554	1595	2337	NA	NA	NA	NA	NA	NA	NA	NA	NA
gene_1605	1554	3252	4184	NA	NA	NA	NA	NA	NA	NA	NA	NA
gene_1606	1555	1108	3624	P:GO:0006278; F:GO:0003964; C:GO:0005634	P:RNA-templated DNA biosynthetic process; F:RNA-directed DNA polymerase activity; C:nucleus	EC:2; EC:2.7; EC:2.7.7.49; EC:2.7.7	Transferases; Transferring phosphorus-containing groups; RNA-directed DNA polymerase; Transferring phosphorus-containing groups	NA	NA	NA	NA	NA
gene_1607	1556	2228	4565	NA	NA	NA	NA	NA	NA	NA	NA	NA
gene_1608	1557	175	2046	NA	NA	NA	NA	NA	NA	NA	NA	NA
gene_1609	1557	2867	4534	NA	NA	NA	NA	NA	NA	NA	NA	NA
gene_1610	1558	964	2136	NA	NA	NA	NA	NA	NA	NA	NA	NA
gene_1611	1558	2758	3891	P:GO:0006278; F:GO:0003964; C:GO:0005634	P:RNA-templated DNA biosynthetic process; F:RNA-directed DNA polymerase activity; C:nucleus	EC:2; EC:2.7; EC:2.7.7.49; EC:2.7.7	Transferases; Transferring phosphorus-containing groups; RNA-directed DNA polymerase; Transferring phosphorus-containing groups	NA	NA	NA	NA	NA
gene_1612	1558	4069	4293	NA	NA	NA	NA	NA	NA	NA	NA	NA
gene_1613	1559	387	2219	NA	NA	NA	NA	NA	NA	NA	NA	NA
gene_1614	1559	2304	4384	NA	NA	NA	NA	NA	NA	NA	NA	NA
gene_1615	1560	3943	4451	NA	NA	NA	NA	NA	NA	NA	NA	NA
gene_1616	1561	512	3147	NA	NA	NA	NA	NA	NA	NA	NA	NA
gene_1617	1562	2695	4349	NA	NA	NA	NA	NA	NA	NA	NA	NA
gene_1618	1564	387	1694	NA	NA	NA	NA	NA	NA	NA	NA	NA
gene_1619	1565	1225	3093	NA	NA	NA	NA	NA	NA	NA	NA	NA
gene_1620	1565	3306	4593	NA	NA	NA	NA	NA	NA	NA	NA	NA
gene_1621	1566	26	1606	NA	NA	NA	NA	NA	NA	NA	NA	NA
gene_1622	1566	4145	4591	NA	NA	NA	NA	NA	NA	NA	NA	NA
gene_1623	1567	969	2366	NA	NA	NA	NA	NA	NA	NA	NA	NA
gene_1624	1567	2546	4330	P:GO:0006278; F:GO:0003964; C:GO:0005634	P:RNA-templated DNA biosynthetic process; F:RNA-directed DNA polymerase activity; C:nucleus	EC:2; EC:2.7; EC:2.7.7.49; EC:2.7.7	Transferases; Transferring phosphorus-containing groups; RNA-directed DNA polymerase; Transferring phosphorus-containing groups	NA	NA	NA	NA	NA
gene_1625	1568	1904	4097	NA	NA	NA	NA	NA	NA	NA	NA	NA
gene_1626	1569	1690	2331	NA	NA	NA	NA	NA	NA	NA	NA	NA
gene_1627	1569	3463	4049	NA	NA	NA	NA	NA	NA	NA	NA	NA
gene_1628	1570	24	297	NA	NA	NA	NA	NA	NA	NA	NA	NA
gene_1629	1570	2384	4590	NA	NA	NA	NA	NA	NA	NA	NA	NA
gene_1630	1572	9	2272	NA	NA	NA	NA	NA	NA	NA	NA	NA
gene_1631	1573	27	161	NA	NA	NA	NA	NA	NA	NA	NA	NA
gene_1632	1573	348	1583	NA	NA	NA	NA	NA	NA	NA	NA	NA
gene_1633	1573	2250	4550	NA	NA	NA	NA	NA	NA	NA	NA	NA
gene_1634	1574	27	318	NA	NA	NA	NA	NA	NA	NA	NA	NA
gene_1635	1574	1401	3001	NA	NA	NA	NA	NA	NA	NA	NA	NA
gene_1636	1574	4132	4619	NA	NA	NA	NA	NA	NA	NA	NA	NA
gene_1637	1575	209	505	P:GO:0006278; F:GO:0003964; C:GO:0005634	P:RNA-templated DNA biosynthetic process; F:RNA-directed DNA polymerase activity; C:nucleus	EC:2; EC:2.7; EC:2.7.7.49; EC:2.7.7	Transferases; Transferring phosphorus-containing groups; RNA-directed DNA polymerase; Transferring phosphorus-containing groups	NA	NA	NA	NA	NA
gene_1638	1575	1577	3813	NA	NA	NA	NA	NA	NA	NA	NA	NA
gene_1639	1576	218	1153	P:GO:0006278; F:GO:0003964; C:GO:0005634	P:RNA-templated DNA biosynthetic process; F:RNA-directed DNA polymerase activity; C:nucleus	EC:2; EC:2.7; EC:2.7.7.49; EC:2.7.7	Transferases; Transferring phosphorus-containing groups; RNA-directed DNA polymerase; Transferring phosphorus-containing groups	NA	NA	NA	NA	NA
gene_1640	1576	1868	3696	P:GO:0006278; F:GO:0003964; C:GO:0005634	P:RNA-templated DNA biosynthetic process; F:RNA-directed DNA polymerase activity; C:nucleus	EC:2; EC:2.7; EC:2.7.7.49; EC:2.7.7	Transferases; Transferring phosphorus-containing groups; RNA-directed DNA polymerase; Transferring phosphorus-containing groups	NA	NA	NA	NA	NA
gene_1641	1577	18	1288	NA	NA	NA	NA	NA	NA	NA	NA	NA
gene_1642	1577	3965	4633	NA	NA	NA	NA	NA	NA	NA	NA	NA
gene_1643	1578	1256	1947	NA	NA	NA	NA	NA	NA	NA	NA	NA
gene_1644	1578	2333	4635	NA	NA	NA	NA	NA	NA	NA	NA	NA
gene_1645	1579	360	1187	NA	NA	NA	NA	NA	NA	NA	NA	NA
gene_1646	1580	2359	3944	P:GO:0006744; P:GO:0006879; P:GO:0022904; P:GO:0044571; P:GO:0065008; F:GO:0004324; F:GO:0008860; F:GO:0015039; F:GO:0071949; C:GO:0005743	P:ubiquinone biosynthetic process; P:intracellular iron ion homeostasis; P:respiratory electron transport chain; P:[2Fe-2S] cluster assembly; P:regulation of biological quality; F:ferredoxin-NADP+ reductase activity; F:ferredoxin-NAD+ reductase activity; F:NADPH-adrenodoxin reductase activity; F:FAD binding; C:mitochondrial inner membrane	EC:1.18.1; EC:1; EC:1.18.1.6; EC:1.18.1.3; EC:1.18.1.2; EC:1.18	Acting on iron-sulfur proteins as donors; Oxidoreductases; adrenodoxin-NADP(+) reductase; ferredoxin--NAD(+) reductase; ferredoxin--NADP(+) reductase; Acting on iron-sulfur proteins as donors	K18914	NA	NA	NA	NA
gene_1647	1580	4282	4593	NA	NA	NA	NA	NA	NA	NA	NA	NA
gene_1648	1581	103	1254	P:GO:0006278; F:GO:0003964; C:GO:0005634	P:RNA-templated DNA biosynthetic process; F:RNA-directed DNA polymerase activity; C:nucleus	EC:2; EC:2.7; EC:2.7.7.49; EC:2.7.7	Transferases; Transferring phosphorus-containing groups; RNA-directed DNA polymerase; Transferring phosphorus-containing groups	NA	NA	NA	NA	NA
gene_1649	1581	2131	4168	NA	NA	NA	NA	NA	NA	NA	NA	NA
gene_1650	1582	3599	4623	NA	NA	NA	NA	NA	NA	NA	NA	NA
gene_1651	1583	577	1299	NA	NA	NA	NA	NA	NA	NA	NA	NA
gene_1652	1584	3224	3860	NA	NA	NA	NA	NA	NA	NA	NA	NA
gene_1653	1585	702	3004	NA	NA	NA	NA	NA	NA	NA	NA	NA
gene_1654	1585	3149	3892	P:GO:0006278; F:GO:0003964; C:GO:0005634	P:RNA-templated DNA biosynthetic process; F:RNA-directed DNA polymerase activity; C:nucleus	EC:2; EC:2.7; EC:2.7.7.49; EC:2.7.7	Transferases; Transferring phosphorus-containing groups; RNA-directed DNA polymerase; Transferring phosphorus-containing groups	NA	NA	NA	NA	NA
gene_1655	1586	1503	3233	NA	NA	NA	NA	NA	NA	NA	NA	NA
gene_1656	1586	3552	4179	NA	NA	NA	NA	NA	NA	NA	NA	NA
gene_1657	1587	1521	3511	NA	NA	NA	NA	NA	NA	NA	NA	NA
gene_1658	1588	1735	3111	NA	NA	NA	NA	NA	NA	NA	NA	NA
gene_1659	1588	3943	4646	NA	NA	NA	NA	NA	NA	NA	NA	NA
gene_1660	1589	115	4422	NA	NA	NA	NA	NA	NA	NA	NA	NA
gene_1661	1590	32	578	NA	NA	NA	NA	NA	NA	NA	NA	NA
gene_1662	1590	1710	3716	NA	NA	NA	NA	NA	NA	NA	NA	NA
gene_1663	1591	185	1242	NA	NA	NA	NA	NA	NA	NA	NA	NA
gene_1664	1592	2185	3128	NA	NA	NA	NA	NA	NA	NA	NA	NA
gene_1665	1592	4328	4632	NA	NA	NA	NA	NA	NA	NA	NA	NA
gene_1666	1593	36	2492	NA	NA	NA	NA	NA	NA	NA	NA	NA
gene_1667	1593	2615	4093	NA	NA	NA	NA	NA	NA	NA	NA	NA
gene_1668	1594	20	3623	NA	NA	NA	NA	NA	NA	NA	NA	NA
gene_1669	1595	398	2119	NA	NA	NA	NA	NA	NA	NA	NA	NA
gene_1670	1596	9	2654	NA	NA	NA	NA	NA	NA	NA	NA	NA
gene_1671	1596	3538	4208	NA	NA	NA	NA	NA	NA	NA	NA	NA
gene_1672	1597	206	523	NA	NA	NA	NA	NA	NA	NA	NA	NA
gene_1673	1597	584	4530	P:GO:0006278; F:GO:0003964; C:GO:0005634	P:RNA-templated DNA biosynthetic process; F:RNA-directed DNA polymerase activity; C:nucleus	EC:2; EC:2.7; EC:2.7.7.49; EC:2.7.7	Transferases; Transferring phosphorus-containing groups; RNA-directed DNA polymerase; Transferring phosphorus-containing groups	NA	NA	NA	NA	NA
gene_1674	1598	13	1688	NA	NA	NA	NA	NA	NA	NA	NA	NA
gene_1675	1598	3576	4663	NA	NA	NA	NA	NA	NA	NA	NA	NA
gene_1676	1600	1724	2128	NA	NA	NA	NA	NA	NA	NA	NA	NA
gene_1677	1601	23	719	NA	NA	NA	NA	NA	NA	NA	NA	NA
gene_1678	1601	1135	4677	NA	NA	NA	NA	NA	NA	NA	NA	NA
gene_1679	1602	207	1707	NA	NA	NA	NA	NA	NA	NA	NA	NA
gene_1680	1602	2571	3998	NA	NA	NA	NA	NA	NA	NA	NA	NA
gene_1681	1603	916	3660	NA	NA	NA	NA	NA	NA	NA	NA	NA
gene_1682	1604	30	1229	NA	NA	NA	NA	NA	NA	NA	NA	NA
gene_1683	1604	1660	3537	NA	NA	NA	NA	NA	NA	NA	NA	NA
gene_1684	1605	240	1729	NA	NA	NA	NA	NA	NA	NA	NA	NA
gene_1685	1605	1946	2503	NA	NA	NA	NA	NA	NA	NA	NA	NA
gene_1686	1606	34	410	NA	NA	NA	NA	NA	NA	NA	NA	NA
gene_1687	1606	1447	2646	NA	NA	NA	NA	NA	NA	NA	NA	NA
gene_1688	1609	31	1439	P:GO:0006278; F:GO:0003964; C:GO:0005634	P:RNA-templated DNA biosynthetic process; F:RNA-directed DNA polymerase activity; C:nucleus	EC:2; EC:2.7; EC:2.7.7.49; EC:2.7.7	Transferases; Transferring phosphorus-containing groups; RNA-directed DNA polymerase; Transferring phosphorus-containing groups	NA	NA	NA	NA	NA
gene_1689	1610	97	2770	NA	NA	NA	NA	NA	NA	NA	NA	NA
gene_1690	1611	2519	4217	NA	NA	NA	NA	NA	NA	NA	NA	NA
gene_1691	1612	60	2009	NA	NA	NA	NA	NA	NA	NA	NA	NA
gene_1692	1613	326	2724	NA	NA	NA	NA	NA	NA	NA	NA	NA
gene_1693	1613	3498	3944	NA	NA	NA	NA	NA	NA	NA	NA	NA
gene_1694	1615	23	1759	NA	NA	NA	NA	NA	NA	NA	NA	NA
gene_1695	1615	1922	3427	P:GO:0006278; F:GO:0003964; C:GO:0005634	P:RNA-templated DNA biosynthetic process; F:RNA-directed DNA polymerase activity; C:nucleus	EC:2; EC:2.7; EC:2.7.7.49; EC:2.7.7	Transferases; Transferring phosphorus-containing groups; RNA-directed DNA polymerase; Transferring phosphorus-containing groups	NA	NA	NA	NA	NA
gene_1696	1615	3558	4562	NA	NA	NA	NA	NA	NA	NA	NA	NA
gene_1697	1616	29	1074	NA	NA	NA	NA	NA	NA	NA	NA	NA
gene_1698	1616	1257	2213	P:GO:0006278; F:GO:0003964; C:GO:0005634	P:RNA-templated DNA biosynthetic process; F:RNA-directed DNA polymerase activity; C:nucleus	EC:2; EC:2.7; EC:2.7.7.49; EC:2.7.7	Transferases; Transferring phosphorus-containing groups; RNA-directed DNA polymerase; Transferring phosphorus-containing groups	NA	NA	NA	NA	NA
gene_1699	1616	2328	4634	NA	NA	NA	NA	NA	NA	NA	NA	NA
gene_1700	1617	975	2634	NA	NA	NA	NA	NA	NA	NA	NA	NA
gene_1701	1618	730	3739	NA	NA	NA	NA	NA	NA	NA	NA	NA
gene_1702	1619	501	697	NA	NA	NA	NA	NA	NA	NA	NA	NA
gene_1703	1619	2118	3515	NA	NA	NA	NA	NA	NA	NA	NA	NA
gene_1704	1621	1766	2962	NA	NA	NA	NA	NA	NA	NA	NA	NA
gene_1705	1621	3418	3936	NA	NA	NA	NA	NA	NA	NA	NA	NA
gene_1706	1622	121	344	NA	NA	NA	NA	NA	NA	NA	NA	NA
gene_1707	1622	682	1722	P:GO:0006278; F:GO:0003964; C:GO:0005634	P:RNA-templated DNA biosynthetic process; F:RNA-directed DNA polymerase activity; C:nucleus	EC:2; EC:2.7; EC:2.7.7.49; EC:2.7.7	Transferases; Transferring phosphorus-containing groups; RNA-directed DNA polymerase; Transferring phosphorus-containing groups	NA	NA	NA	NA	NA
gene_1708	1622	2403	3857	NA	NA	NA	NA	NA	NA	NA	NA	NA
gene_1709	1623	1339	2319	NA	NA	NA	NA	NA	NA	NA	NA	NA
gene_1710	1623	3308	3780	NA	NA	NA	NA	NA	NA	NA	NA	NA
gene_1711	1623	4331	4753	NA	NA	NA	NA	NA	NA	NA	NA	NA
gene_1712	1624	497	2639	NA	NA	NA	NA	NA	NA	NA	NA	NA
gene_1713	1624	3620	4576	P:GO:0006357; F:GO:0000978; F:GO:0000981; C:GO:0005634	P:regulation of transcription by RNA polymerase II; F:RNA polymerase II cis-regulatory region sequence-specific DNA binding; F:DNA-binding transcription factor activity, RNA polymerase II-specific; C:nucleus			NA	NA	NA	NA	NA
gene_1714	1625	1571	1719	NA	NA	NA	NA	NA	NA	NA	NA	NA
gene_1715	1625	3384	4492	NA	NA	NA	NA	NA	NA	NA	NA	NA
gene_1716	1626	82	1921	NA	NA	NA	NA	NA	NA	NA	NA	NA
gene_1717	1626	4106	4745	NA	NA	NA	NA	NA	NA	NA	NA	NA
gene_1718	1627	3707	4749	NA	NA	NA	NA	NA	NA	NA	NA	NA
gene_1719	1628	264	2268	NA	NA	NA	NA	NA	NA	NA	NA	NA
gene_1720	1628	2543	2824	NA	NA	NA	NA	NA	NA	NA	NA	NA
gene_1721	1628	2932	4769	NA	NA	NA	NA	NA	NA	NA	NA	NA
gene_1722	1629	17	2298	NA	NA	NA	NA	NA	NA	NA	NA	NA
gene_1723	1629	3786	4754	NA	NA	NA	NA	NA	NA	NA	NA	NA
gene_1724	1630	480	824	NA	NA	NA	NA	NA	NA	NA	NA	NA
gene_1725	1631	222	1151	P:GO:0006278; F:GO:0003964; C:GO:0005634	P:RNA-templated DNA biosynthetic process; F:RNA-directed DNA polymerase activity; C:nucleus	EC:2; EC:2.7; EC:2.7.7.49; EC:2.7.7	Transferases; Transferring phosphorus-containing groups; RNA-directed DNA polymerase; Transferring phosphorus-containing groups	NA	NA	NA	NA	NA
gene_1726	1631	1260	2540	P:GO:0006278; F:GO:0003964; C:GO:0005634	P:RNA-templated DNA biosynthetic process; F:RNA-directed DNA polymerase activity; C:nucleus	EC:2; EC:2.7; EC:2.7.7.49; EC:2.7.7	Transferases; Transferring phosphorus-containing groups; RNA-directed DNA polymerase; Transferring phosphorus-containing groups	NA	NA	NA	NA	NA
gene_1727	1631	2667	3488	NA	NA	NA	NA	NA	NA	NA	NA	NA
gene_1728	1632	1042	4784	NA	NA	NA	NA	NA	NA	NA	NA	NA
gene_1729	1633	421	4781	NA	NA	NA	NA	NA	NA	NA	NA	NA
gene_1730	1634	118	1626	NA	NA	NA	NA	NA	NA	NA	NA	NA
gene_1731	1634	1806	2411	P:GO:0006278; F:GO:0003964; C:GO:0005634	P:RNA-templated DNA biosynthetic process; F:RNA-directed DNA polymerase activity; C:nucleus	EC:2; EC:2.7; EC:2.7.7.49; EC:2.7.7	Transferases; Transferring phosphorus-containing groups; RNA-directed DNA polymerase; Transferring phosphorus-containing groups	NA	NA	NA	NA	NA
gene_1732	1634	4560	4728	NA	NA	NA	NA	NA	NA	NA	NA	NA
gene_1733	1635	2572	3998	NA	NA	NA	NA	NA	NA	NA	NA	NA
gene_1734	1636	308	1645	NA	NA	NA	NA	NA	NA	NA	NA	NA
gene_1735	1636	1700	3914	P:GO:0006278; F:GO:0003964; C:GO:0005634	P:RNA-templated DNA biosynthetic process; F:RNA-directed DNA polymerase activity; C:nucleus	EC:2; EC:2.7; EC:2.7.7.49; EC:2.7.7	Transferases; Transferring phosphorus-containing groups; RNA-directed DNA polymerase; Transferring phosphorus-containing groups	NA	NA	NA	NA	NA
gene_1736	1636	4251	4753	NA	NA	NA	NA	NA	NA	NA	NA	NA
gene_1737	1637	3474	4246	NA	NA	NA	NA	NA	NA	NA	NA	NA
gene_1738	1638	24	4445	NA	NA	NA	NA	NA	NA	NA	NA	NA
gene_1739	1639	498	812	NA	NA	NA	NA	NA	NA	NA	NA	NA
gene_1740	1639	2635	4140	NA	NA	NA	NA	NA	NA	NA	NA	NA
gene_1741	1639	4284	4788	NA	NA	NA	NA	NA	NA	NA	NA	NA
gene_1742	1640	15	2494	NA	NA	NA	NA	NA	NA	NA	NA	NA
gene_1743	1640	3225	4739	NA	NA	NA	NA	NA	NA	NA	NA	NA
gene_1744	1641	197	2033	NA	NA	NA	NA	NA	NA	NA	NA	NA
gene_1745	1642	2880	3275	NA	NA	NA	NA	NA	NA	NA	NA	NA
gene_1746	1643	9	866	NA	NA	NA	NA	NA	NA	NA	NA	NA
gene_1747	1643	903	1382	NA	NA	NA	NA	NA	NA	NA	NA	NA
gene_1748	1643	1892	2965	P:GO:0006278; F:GO:0003964; C:GO:0005634	P:RNA-templated DNA biosynthetic process; F:RNA-directed DNA polymerase activity; C:nucleus	EC:2; EC:2.7; EC:2.7.7.49; EC:2.7.7	Transferases; Transferring phosphorus-containing groups; RNA-directed DNA polymerase; Transferring phosphorus-containing groups	NA	NA	NA	NA	NA
gene_1749	1643	2993	3976	P:GO:0006278; F:GO:0003964; C:GO:0005634	P:RNA-templated DNA biosynthetic process; F:RNA-directed DNA polymerase activity; C:nucleus	EC:2; EC:2.7; EC:2.7.7.49; EC:2.7.7	Transferases; Transferring phosphorus-containing groups; RNA-directed DNA polymerase; Transferring phosphorus-containing groups	NA	NA	NA	NA	NA
gene_1750	1643	4196	4408	NA	NA	NA	NA	NA	NA	NA	NA	NA
gene_1751	1644	28	2597	NA	NA	NA	NA	NA	NA	NA	NA	NA
gene_1752	1644	2661	4291	NA	NA	NA	NA	NA	NA	NA	NA	NA
gene_1753	1646	1426	2418	NA	NA	NA	NA	NA	NA	NA	NA	NA
gene_1754	1646	2805	3680	P:GO:0006278; F:GO:0003964; C:GO:0005634	P:RNA-templated DNA biosynthetic process; F:RNA-directed DNA polymerase activity; C:nucleus	EC:2; EC:2.7; EC:2.7.7.49; EC:2.7.7	Transferases; Transferring phosphorus-containing groups; RNA-directed DNA polymerase; Transferring phosphorus-containing groups	NA	NA	NA	NA	NA
gene_1755	1648	805	2653	NA	NA	NA	NA	NA	NA	NA	NA	NA
gene_1756	1649	2515	4790	NA	NA	NA	NA	NA	NA	NA	NA	NA
gene_1757	1650	935	3347	NA	NA	NA	NA	K21631	NA	NA	NA	NA
gene_1758	1652	843	2906	NA	NA	NA	NA	NA	NA	NA	NA	NA
gene_1759	1652	3416	4479	NA	NA	NA	NA	NA	NA	NA	NA	NA
gene_1760	1653	652	996	NA	NA	NA	NA	NA	NA	NA	NA	NA
gene_1761	1653	1049	1452	NA	NA	NA	NA	NA	NA	NA	NA	NA
gene_1762	1654	1862	2620	P:GO:0006278; F:GO:0003964; C:GO:0005634	P:RNA-templated DNA biosynthetic process; F:RNA-directed DNA polymerase activity; C:nucleus	EC:2; EC:2.7; EC:2.7.7.49; EC:2.7.7	Transferases; Transferring phosphorus-containing groups; RNA-directed DNA polymerase; Transferring phosphorus-containing groups	NA	NA	NA	NA	NA
gene_1763	1654	2741	4638	NA	NA	NA	NA	NA	NA	NA	NA	NA
gene_1764	1655	227	3939	NA	NA	NA	NA	NA	NA	NA	NA	NA
gene_1765	1655	4078	4794	NA	NA	NA	NA	NA	NA	NA	NA	NA
gene_1766	1656	2852	3547	P:GO:0006278; F:GO:0003964; C:GO:0005634	P:RNA-templated DNA biosynthetic process; F:RNA-directed DNA polymerase activity; C:nucleus	EC:2; EC:2.7; EC:2.7.7.49; EC:2.7.7	Transferases; Transferring phosphorus-containing groups; RNA-directed DNA polymerase; Transferring phosphorus-containing groups	NA	NA	NA	NA	NA
gene_1767	1657	134	2632	NA	NA	NA	NA	K08192	NA	NA	NA	NA
gene_1768	1657	4513	4667	NA	NA	NA	NA	NA	NA	NA	NA	NA
gene_1769	1658	350	3822	P:GO:0006278; F:GO:0003964; C:GO:0005634	P:RNA-templated DNA biosynthetic process; F:RNA-directed DNA polymerase activity; C:nucleus	EC:2; EC:2.7; EC:2.7.7.49; EC:2.7.7	Transferases; Transferring phosphorus-containing groups; RNA-directed DNA polymerase; Transferring phosphorus-containing groups	NA	NA	NA	NA	NA
gene_1770	1659	212	1724	NA	NA	NA	NA	NA	NA	NA	NA	NA
gene_1771	1660	277	872	NA	NA	NA	NA	NA	NA	NA	NA	NA
gene_1772	1660	939	2054	NA	NA	NA	NA	NA	NA	NA	NA	NA
gene_1773	1661	3578	3791	NA	NA	NA	NA	NA	NA	NA	NA	NA
gene_1774	1662	2388	4569	NA	NA	NA	NA	NA	NA	NA	NA	NA
gene_1775	1663	1514	2868	NA	NA	NA	NA	NA	NA	NA	NA	NA
gene_1776	1664	97	824	NA	NA	NA	NA	NA	NA	NA	NA	NA
gene_1777	1664	4521	4792	NA	NA	NA	NA	NA	NA	NA	NA	NA
gene_1778	1665	1515	4460	NA	NA	NA	NA	K00344	NA	NA	NA	NA
gene_1779	1666	59	4826	NA	NA	NA	NA	NA	NA	NA	NA	NA
gene_1780	1667	29	2650	NA	NA	NA	NA	NA	NA	NA	NA	NA
gene_1781	1667	3163	4866	NA	NA	NA	NA	NA	NA	NA	NA	NA
gene_1782	1668	637	2025	NA	NA	NA	NA	NA	NA	NA	NA	NA
gene_1783	1668	2158	4065	P:GO:0006278; F:GO:0003964; C:GO:0005634	P:RNA-templated DNA biosynthetic process; F:RNA-directed DNA polymerase activity; C:nucleus	EC:2; EC:2.7; EC:2.7.7.49; EC:2.7.7	Transferases; Transferring phosphorus-containing groups; RNA-directed DNA polymerase; Transferring phosphorus-containing groups	NA	NA	NA	NA	NA
gene_1784	1668	4254	4687	NA	NA	NA	NA	NA	NA	NA	NA	NA
gene_1785	1669	1794	3450	NA	NA	NA	NA	NA	NA	NA	NA	NA
gene_1786	1669	4180	4852	NA	NA	NA	NA	NA	NA	NA	NA	NA
gene_1787	1671	60	791	NA	NA	NA	NA	NA	NA	NA	NA	NA
gene_1788	1671	3649	4068	NA	NA	NA	NA	NA	NA	NA	NA	NA
gene_1789	1672	74	805	P:GO:0006278; F:GO:0003964; C:GO:0005634	P:RNA-templated DNA biosynthetic process; F:RNA-directed DNA polymerase activity; C:nucleus	EC:2; EC:2.7; EC:2.7.7.49; EC:2.7.7	Transferases; Transferring phosphorus-containing groups; RNA-directed DNA polymerase; Transferring phosphorus-containing groups	NA	NA	NA	NA	NA
gene_1790	1672	962	2023	P:GO:0006278; F:GO:0003964; C:GO:0005634	P:RNA-templated DNA biosynthetic process; F:RNA-directed DNA polymerase activity; C:nucleus	EC:2; EC:2.7; EC:2.7.7.49; EC:2.7.7	Transferases; Transferring phosphorus-containing groups; RNA-directed DNA polymerase; Transferring phosphorus-containing groups	NA	NA	NA	NA	NA
gene_1791	1672	2135	2893	P:GO:0006278; F:GO:0003964; C:GO:0005634	P:RNA-templated DNA biosynthetic process; F:RNA-directed DNA polymerase activity; C:nucleus	EC:2; EC:2.7; EC:2.7.7.49; EC:2.7.7	Transferases; Transferring phosphorus-containing groups; RNA-directed DNA polymerase; Transferring phosphorus-containing groups	NA	NA	NA	NA	NA
gene_1792	1672	3607	4338	NA	NA	NA	NA	NA	NA	NA	NA	NA
gene_1793	1673	163	1776	NA	NA	NA	NA	NA	NA	NA	NA	NA
gene_1794	1673	3141	4127	P:GO:0006278; F:GO:0003964; C:GO:0005634	P:RNA-templated DNA biosynthetic process; F:RNA-directed DNA polymerase activity; C:nucleus	EC:2; EC:2.7; EC:2.7.7.49; EC:2.7.7	Transferases; Transferring phosphorus-containing groups; RNA-directed DNA polymerase; Transferring phosphorus-containing groups	NA	NA	NA	NA	NA
gene_1795	1673	4221	4640	NA	NA	NA	NA	NA	NA	NA	NA	NA
gene_1796	1674	24	1428	NA	NA	NA	NA	NA	NA	NA	NA	NA
gene_1797	1674	1650	3350	P:GO:0006278; F:GO:0003964; C:GO:0005634	P:RNA-templated DNA biosynthetic process; F:RNA-directed DNA polymerase activity; C:nucleus	EC:2; EC:2.7; EC:2.7.7.49; EC:2.7.7	Transferases; Transferring phosphorus-containing groups; RNA-directed DNA polymerase; Transferring phosphorus-containing groups	NA	NA	NA	NA	NA
gene_1798	1674	4230	4864	NA	NA	NA	NA	NA	NA	NA	NA	NA
gene_1799	1677	1665	3026	NA	NA	NA	NA	K00480	NA	NA	NA	NA
gene_1800	1677	4415	4840	NA	NA	NA	NA	NA	NA	NA	NA	NA
gene_1801	1678	22	2790	NA	NA	NA	NA	NA	NA	NA	NA	NA
gene_1802	1678	3615	4894	NA	NA	NA	NA	NA	NA	NA	NA	NA
gene_1803	1679	2532	3995	NA	NA	NA	NA	NA	NA	NA	NA	NA
gene_1804	1679	4535	4859	NA	NA	NA	NA	NA	NA	NA	NA	NA
gene_1805	1680	29	669	NA	NA	NA	NA	NA	NA	NA	NA	NA
gene_1806	1680	1610	2724	NA	NA	NA	NA	K12663	NA	NA	NA	NA
gene_1807	1680	4727	4872	NA	NA	NA	NA	NA	NA	NA	NA	NA
gene_1808	1681	1061	2677	NA	NA	NA	NA	NA	NA	NA	NA	NA
gene_1809	1681	3217	3675	NA	NA	NA	NA	NA	NA	NA	NA	NA
gene_1810	1681	3697	4661	NA	NA	NA	NA	NA	NA	NA	NA	NA
gene_1811	1682	781	2812	NA	NA	NA	NA	NA	NA	NA	NA	NA
gene_1812	1682	4641	4868	NA	NA	NA	NA	NA	NA	NA	NA	NA
gene_1813	1683	62	888	NA	NA	NA	NA	NA	NA	NA	NA	NA
gene_1814	1683	2600	3005	NA	NA	NA	NA	NA	NA	NA	NA	NA
gene_1815	1684	14	817	NA	NA	NA	NA	NA	NA	NA	NA	NA
gene_1816	1684	4184	4816	NA	NA	NA	NA	NA	NA	NA	NA	NA
gene_1817	1685	51	977	NA	NA	NA	NA	NA	NA	NA	NA	NA
gene_1818	1685	2282	4531	P:GO:0006278; F:GO:0003964; C:GO:0005634	P:RNA-templated DNA biosynthetic process; F:RNA-directed DNA polymerase activity; C:nucleus	EC:2; EC:2.7; EC:2.7.7.49; EC:2.7.7	Transferases; Transferring phosphorus-containing groups; RNA-directed DNA polymerase; Transferring phosphorus-containing groups	NA	NA	NA	NA	NA
gene_1819	1686	227	1186	NA	NA	NA	NA	NA	NA	NA	NA	NA
gene_1820	1686	3197	4045	NA	NA	NA	NA	NA	NA	NA	NA	NA
gene_1821	1686	4118	4586	NA	NA	NA	NA	NA	NA	NA	NA	NA
gene_1822	1688	277	3425	P:GO:0006278; F:GO:0003964; C:GO:0005634	P:RNA-templated DNA biosynthetic process; F:RNA-directed DNA polymerase activity; C:nucleus	EC:2; EC:2.7; EC:2.7.7.49; EC:2.7.7	Transferases; Transferring phosphorus-containing groups; RNA-directed DNA polymerase; Transferring phosphorus-containing groups	NA	NA	NA	NA	NA
gene_1823	1688	3753	4377	NA	NA	NA	NA	NA	NA	NA	NA	NA
gene_1824	1689	1477	4891	NA	NA	NA	NA	NA	NA	NA	NA	NA
gene_1825	1690	12	2207	NA	NA	NA	NA	NA	NA	NA	NA	NA
gene_1826	1691	262	733	NA	NA	NA	NA	NA	NA	NA	NA	NA
gene_1827	1691	1827	2310	NA	NA	NA	NA	NA	NA	NA	NA	NA
gene_1828	1691	2872	3717	NA	NA	NA	NA	NA	NA	NA	NA	NA
gene_1829	1692	24	300	NA	NA	NA	NA	NA	NA	NA	NA	NA
gene_1830	1692	1082	3450	NA	NA	NA	NA	NA	NA	NA	NA	NA
gene_1831	1692	3685	4665	NA	NA	NA	NA	NA	NA	NA	NA	NA
gene_1832	1692	4773	4925	NA	NA	NA	NA	NA	NA	NA	NA	NA
gene_1833	1693	13	139	NA	NA	NA	NA	NA	NA	NA	NA	NA
gene_1834	1693	659	4253	NA	NA	NA	NA	NA	NA	NA	NA	NA
gene_1835	1694	679	2151	NA	NA	NA	NA	NA	NA	NA	NA	NA
gene_1836	1694	3483	4800	NA	NA	NA	NA	NA	NA	NA	NA	NA
gene_1837	1695	1713	2321	P:GO:0006278; F:GO:0003964; C:GO:0005634	P:RNA-templated DNA biosynthetic process; F:RNA-directed DNA polymerase activity; C:nucleus	EC:2; EC:2.7; EC:2.7.7.49; EC:2.7.7	Transferases; Transferring phosphorus-containing groups; RNA-directed DNA polymerase; Transferring phosphorus-containing groups	NA	NA	NA	NA	NA
gene_1838	1697	338	690	NA	NA	NA	NA	NA	NA	NA	NA	NA
gene_1839	1697	2328	3110	NA	NA	NA	NA	NA	NA	NA	NA	NA
gene_1840	1697	3281	4471	NA	NA	NA	NA	NA	NA	NA	NA	NA
gene_1841	1698	2193	2331	NA	NA	NA	NA	NA	NA	NA	NA	NA
gene_1842	1699	791	1802	NA	NA	NA	NA	NA	NA	NA	NA	NA
gene_1843	1699	2406	3089	NA	NA	NA	NA	NA	NA	NA	NA	NA
gene_1844	1700	2201	3697	NA	NA	NA	NA	NA	NA	NA	NA	NA
gene_1845	1701	1304	2965	NA	NA	NA	NA	NA	NA	NA	NA	NA
gene_1846	1701	3667	4956	NA	NA	NA	NA	NA	NA	NA	NA	NA
gene_1847	1702	3066	4036	NA	NA	NA	NA	NA	NA	NA	NA	NA
gene_1848	1703	934	3546	NA	NA	NA	NA	NA	NA	NA	NA	NA
gene_1849	1704	599	1274	NA	NA	NA	NA	NA	NA	NA	NA	NA
gene_1850	1704	1341	2456	P:GO:0006278; F:GO:0003964; C:GO:0005634	P:RNA-templated DNA biosynthetic process; F:RNA-directed DNA polymerase activity; C:nucleus	EC:2; EC:2.7; EC:2.7.7.49; EC:2.7.7	Transferases; Transferring phosphorus-containing groups; RNA-directed DNA polymerase; Transferring phosphorus-containing groups	NA	NA	NA	NA	NA
gene_1851	1704	2484	3566	P:GO:0006278; F:GO:0003964; C:GO:0005634	P:RNA-templated DNA biosynthetic process; F:RNA-directed DNA polymerase activity; C:nucleus	EC:2; EC:2.7; EC:2.7.7.49; EC:2.7.7	Transferases; Transferring phosphorus-containing groups; RNA-directed DNA polymerase; Transferring phosphorus-containing groups	NA	NA	NA	NA	NA
gene_1852	1704	3654	4790	NA	NA	NA	NA	NA	NA	NA	NA	NA
gene_1853	1705	161	334	NA	NA	NA	NA	NA	NA	NA	NA	NA
gene_1854	1705	1113	3616	NA	NA	NA	NA	NA	NA	NA	NA	NA
gene_1855	1707	195	2265	NA	NA	NA	NA	NA	NA	NA	NA	NA
gene_1856	1707	2376	3487	NA	NA	NA	NA	NA	NA	NA	NA	NA
gene_1857	1708	651	1155	NA	NA	NA	NA	NA	NA	NA	NA	NA
gene_1858	1708	1745	4103	NA	NA	NA	NA	NA	NA	NA	NA	NA
gene_1859	1708	4680	4927	NA	NA	NA	NA	NA	NA	NA	NA	NA
gene_1860	1709	527	2676	P:GO:0006278; F:GO:0003964; C:GO:0005634	P:RNA-templated DNA biosynthetic process; F:RNA-directed DNA polymerase activity; C:nucleus	EC:2; EC:2.7; EC:2.7.7.49; EC:2.7.7	Transferases; Transferring phosphorus-containing groups; RNA-directed DNA polymerase; Transferring phosphorus-containing groups	NA	NA	NA	NA	NA
gene_1861	1709	2770	4035	NA	NA	NA	NA	NA	NA	NA	NA	NA
gene_1862	1710	68	2019	NA	NA	NA	NA	NA	NA	NA	NA	NA
gene_1863	1710	2370	2869	NA	NA	NA	NA	NA	NA	NA	NA	NA
gene_1864	1710	3647	4675	NA	NA	NA	NA	NA	NA	NA	NA	NA
gene_1865	1711	1043	4658	NA	NA	NA	NA	NA	NA	NA	NA	NA
gene_1866	1712	4488	4817	NA	NA	NA	NA	NA	NA	NA	NA	NA
gene_1867	1713	1680	3296	NA	NA	NA	NA	NA	NA	NA	NA	NA
gene_1868	1714	1381	1651	NA	NA	NA	NA	NA	NA	NA	NA	NA
gene_1869	1715	4300	4800	NA	NA	NA	NA	NA	NA	NA	NA	NA
gene_1870	1716	1095	2285	P:GO:0006278; F:GO:0003964; C:GO:0005634	P:RNA-templated DNA biosynthetic process; F:RNA-directed DNA polymerase activity; C:nucleus	EC:2; EC:2.7; EC:2.7.7.49; EC:2.7.7	Transferases; Transferring phosphorus-containing groups; RNA-directed DNA polymerase; Transferring phosphorus-containing groups	NA	NA	NA	NA	NA
gene_1871	1716	2352	3392	NA	NA	NA	NA	NA	NA	NA	NA	NA
gene_1872	1717	1961	2392	NA	NA	NA	NA	NA	NA	NA	NA	NA
gene_1873	1717	3260	4611	NA	NA	NA	NA	NA	NA	NA	NA	NA
gene_1874	1719	1354	1945	NA	NA	NA	NA	K01051	NA	NA	NA	NA
gene_1875	1720	21	648	NA	NA	NA	NA	NA	NA	NA	NA	NA
gene_1876	1720	809	1559	NA	NA	NA	NA	NA	NA	NA	NA	NA
gene_1877	1720	2392	3591	NA	NA	NA	NA	NA	NA	NA	NA	NA
gene_1878	1721	962	1966	P:GO:0006278; F:GO:0003964; C:GO:0005634	P:RNA-templated DNA biosynthetic process; F:RNA-directed DNA polymerase activity; C:nucleus	EC:2; EC:2.7; EC:2.7.7.49; EC:2.7.7	Transferases; Transferring phosphorus-containing groups; RNA-directed DNA polymerase; Transferring phosphorus-containing groups	NA	NA	NA	NA	NA
gene_1879	1721	3315	3923	P:GO:0006278; F:GO:0003964; C:GO:0005634	P:RNA-templated DNA biosynthetic process; F:RNA-directed DNA polymerase activity; C:nucleus	EC:2; EC:2.7; EC:2.7.7.49; EC:2.7.7	Transferases; Transferring phosphorus-containing groups; RNA-directed DNA polymerase; Transferring phosphorus-containing groups	NA	NA	NA	NA	NA
gene_1880	1721	4618	4993	NA	NA	NA	NA	NA	NA	NA	NA	NA
gene_1881	1722	1740	4155	NA	NA	NA	NA	NA	NA	NA	NA	NA
gene_1882	1723	328	524	NA	NA	NA	NA	NA	NA	NA	NA	NA
gene_1883	1724	909	3466	P:GO:0006278; F:GO:0003964; C:GO:0005634	P:RNA-templated DNA biosynthetic process; F:RNA-directed DNA polymerase activity; C:nucleus	EC:2; EC:2.7; EC:2.7.7.49; EC:2.7.7	Transferases; Transferring phosphorus-containing groups; RNA-directed DNA polymerase; Transferring phosphorus-containing groups	NA	NA	NA	NA	NA
gene_1884	1724	3494	3907	NA	NA	NA	NA	NA	NA	NA	NA	NA
gene_1885	1725	675	1130	P:GO:0006278; F:GO:0003964; C:GO:0005634	P:RNA-templated DNA biosynthetic process; F:RNA-directed DNA polymerase activity; C:nucleus	EC:2; EC:2.7; EC:2.7.7.49; EC:2.7.7	Transferases; Transferring phosphorus-containing groups; RNA-directed DNA polymerase; Transferring phosphorus-containing groups	NA	NA	NA	NA	NA
gene_1886	1725	4500	4878	NA	NA	NA	NA	NA	NA	NA	NA	NA
gene_1887	1726	2283	2759	NA	NA	NA	NA	NA	NA	NA	NA	NA
gene_1888	1727	286	1303	P:GO:0008152; P:GO:0110095; F:GO:0016491; C:GO:0005737; C:GO:0016020	P:metabolic process; P:cellular detoxification of aldehyde; F:oxidoreductase activity; C:cytoplasm; C:membrane	EC:1.1.1.349; EC:1	norsolorinic acid ketoreductase; Oxidoreductases	NA	NA	NA	NA	NA
gene_1889	1727	2429	3456	P:GO:0008152; P:GO:0110095; F:GO:0016491; C:GO:0005737; C:GO:0016020	P:metabolic process; P:cellular detoxification of aldehyde; F:oxidoreductase activity; C:cytoplasm; C:membrane	EC:1.1.1.349; EC:1	norsolorinic acid ketoreductase; Oxidoreductases	NA	NA	NA	NA	NA
gene_1890	1728	32	4920	NA	NA	NA	NA	NA	NA	NA	NA	NA
gene_1891	1729	3154	3456	NA	NA	NA	NA	NA	NA	NA	NA	NA
gene_1892	1730	34	2472	NA	NA	NA	NA	NA	NA	NA	NA	NA
gene_1893	1732	2598	5086	NA	NA	NA	NA	NA	NA	NA	NA	NA
gene_1894	1733	19	227	NA	NA	NA	NA	NA	NA	NA	NA	NA
gene_1895	1733	252	2570	P:GO:0006278; F:GO:0003964; C:GO:0005634	P:RNA-templated DNA biosynthetic process; F:RNA-directed DNA polymerase activity; C:nucleus	EC:2; EC:2.7; EC:2.7.7.49; EC:2.7.7	Transferases; Transferring phosphorus-containing groups; RNA-directed DNA polymerase; Transferring phosphorus-containing groups	NA	NA	NA	NA	NA
gene_1896	1733	2628	4168	P:GO:0006278; F:GO:0003964; C:GO:0005634	P:RNA-templated DNA biosynthetic process; F:RNA-directed DNA polymerase activity; C:nucleus	EC:2; EC:2.7; EC:2.7.7.49; EC:2.7.7	Transferases; Transferring phosphorus-containing groups; RNA-directed DNA polymerase; Transferring phosphorus-containing groups	NA	NA	NA	NA	NA
gene_1897	1733	4190	4650	NA	NA	NA	NA	NA	NA	NA	NA	NA
gene_1898	1734	15	1692	NA	NA	NA	NA	NA	NA	NA	NA	NA
gene_1899	1734	1938	3578	NA	NA	NA	NA	NA	NA	NA	NA	NA
gene_1900	1735	4929	5079	NA	NA	NA	NA	NA	NA	NA	NA	NA
gene_1901	1736	1384	2334	NA	NA	NA	NA	NA	NA	NA	NA	NA
gene_1902	1737	314	2486	NA	NA	NA	NA	NA	NA	NA	NA	NA
gene_1903	1738	18	3754	NA	NA	NA	NA	NA	NA	NA	NA	NA
gene_1904	1739	833	2347	P:GO:0006278; F:GO:0003964; C:GO:0005634	P:RNA-templated DNA biosynthetic process; F:RNA-directed DNA polymerase activity; C:nucleus	EC:2; EC:2.7; EC:2.7.7.49; EC:2.7.7	Transferases; Transferring phosphorus-containing groups; RNA-directed DNA polymerase; Transferring phosphorus-containing groups	NA	NA	NA	NA	NA
gene_1905	1739	2423	4695	P:GO:0006278; F:GO:0003964; C:GO:0005634	P:RNA-templated DNA biosynthetic process; F:RNA-directed DNA polymerase activity; C:nucleus	EC:2; EC:2.7; EC:2.7.7.49; EC:2.7.7	Transferases; Transferring phosphorus-containing groups; RNA-directed DNA polymerase; Transferring phosphorus-containing groups	NA	NA	NA	NA	NA
gene_1906	1740	380	4774	NA	NA	NA	NA	NA	NA	NA	NA	NA
gene_1907	1741	980	5034	NA	NA	NA	NA	NA	NA	NA	NA	NA
gene_1908	1742	9	2497	NA	NA	NA	NA	NA	NA	NA	NA	NA
gene_1909	1742	4918	5096	NA	NA	NA	NA	NA	NA	NA	NA	NA
gene_1910	1743	289	1763	NA	NA	NA	NA	NA	NA	NA	NA	NA
gene_1911	1743	3081	3407	NA	NA	NA	NA	NA	NA	NA	NA	NA
gene_1912	1743	3450	4538	NA	NA	NA	NA	NA	NA	NA	NA	NA
gene_1913	1744	4900	5019	NA	NA	NA	NA	NA	NA	NA	NA	NA
gene_1914	1746	9	572	NA	NA	NA	NA	NA	NA	NA	NA	NA
gene_1915	1746	2825	3445	P:GO:0001934; P:GO:0007015; P:GO:0007118; P:GO:0007121; P:GO:0007124; P:GO:0007266; P:GO:0031137; P:GO:0031384; P:GO:0031385; P:GO:0032880; P:GO:0032956; P:GO:0036267; P:GO:0043410; P:GO:0043547; P:GO:0044703; P:GO:0048869; P:GO:0051495; P:GO:0071963; P:GO:1905708; F:GO:0005078; F:GO:0005096; F:GO:0005198; F:GO:0005519; F:GO:0019900; C:GO:0000131; C:GO:0000133; C:GO:0005934; C:GO:0005935; C:GO:00…	P:positive regulation of protein phosphorylation; P:actin filament organization; P:budding cell apical bud growth; P:bipolar cellular bud site selection; P:pseudohyphal growth; P:Rho protein signal transduction; P:regulation of conjugation with cellular fusion; P:regulation of initiation of mating projection growth; P:regulation of termination of mating projection growth; P:regulation of protein …			K19846	NA	NA	NA	NA
gene_1916	1747	244	875	P:GO:0006278; F:GO:0003964; C:GO:0005634	P:RNA-templated DNA biosynthetic process; F:RNA-directed DNA polymerase activity; C:nucleus	EC:2; EC:2.7; EC:2.7.7.49; EC:2.7.7	Transferases; Transferring phosphorus-containing groups; RNA-directed DNA polymerase; Transferring phosphorus-containing groups	NA	NA	NA	NA	NA
gene_1917	1747	1654	4064	P:GO:0006278; F:GO:0003964; C:GO:0005634	P:RNA-templated DNA biosynthetic process; F:RNA-directed DNA polymerase activity; C:nucleus	EC:2; EC:2.7; EC:2.7.7.49; EC:2.7.7	Transferases; Transferring phosphorus-containing groups; RNA-directed DNA polymerase; Transferring phosphorus-containing groups	NA	NA	NA	NA	NA
gene_1918	1748	2318	3716	NA	NA	NA	NA	NA	NA	NA	NA	NA
gene_1919	1748	4297	5134	NA	NA	NA	NA	NA	NA	NA	NA	NA
gene_1920	1750	1061	3290	P:GO:0006458; P:GO:0061077; F:GO:0044183; F:GO:0051082; C:GO:0005832; C:GO:0005856	P:'de novo' protein folding; P:chaperone-mediated protein folding; F:protein folding chaperone; F:unfolded protein binding; C:chaperonin-containing T-complex; C:cytoskeleton			K09495	NA	NA	NA	NA
gene_1921	1750	3482	3905	NA	NA	NA	NA	NA	NA	NA	NA	NA
gene_1922	1751	1116	4184	P:GO:0006278; F:GO:0003964; C:GO:0005634	P:RNA-templated DNA biosynthetic process; F:RNA-directed DNA polymerase activity; C:nucleus	EC:2; EC:2.7; EC:2.7.7.49; EC:2.7.7	Transferases; Transferring phosphorus-containing groups; RNA-directed DNA polymerase; Transferring phosphorus-containing groups	NA	NA	NA	NA	NA
gene_1923	1752	3467	5140	NA	NA	NA	NA	NA	NA	NA	NA	NA
gene_1924	1754	650	1015	NA	NA	NA	NA	NA	NA	NA	NA	NA
gene_1925	1754	2175	3674	NA	NA	NA	NA	NA	NA	NA	NA	NA
gene_1926	1755	4409	5172	NA	NA	NA	NA	NA	NA	NA	NA	NA
gene_1927	1756	438	1601	NA	NA	NA	NA	NA	NA	NA	NA	NA
gene_1928	1756	4777	5175	NA	NA	NA	NA	NA	NA	NA	NA	NA
gene_1929	1757	14	673	NA	NA	NA	NA	NA	NA	NA	NA	NA
gene_1930	1757	1242	3121	P:GO:0006913; C:GO:0005730	P:nucleocytoplasmic transport; C:nucleolus			NA	NA	NA	NA	NA
gene_1931	1757	3275	3966	P:GO:0006805; P:GO:0009231; F:GO:0000906; F:GO:0019842; F:GO:1902444; C:GO:0005634; C:GO:0005758	P:xenobiotic metabolic process; P:riboflavin biosynthetic process; F:6,7-dimethyl-8-ribityllumazine synthase activity; F:vitamin binding; F:riboflavin binding; C:nucleus; C:mitochondrial intermembrane space	EC:2.5.1; EC:2; EC:2.5.1.78	Transferring alkyl or aryl groups, other than methyl groups; Transferases; 6,7-dimethyl-8-ribityllumazine synthase	K00794	NA	NA	NA	NA
gene_1932	1758	1123	2099	P:GO:0006357; P:GO:0051123; F:GO:0140110; C:GO:0005672	P:regulation of transcription by RNA polymerase II; P:RNA polymerase II preinitiation complex assembly; F:transcription regulator activity; C:transcription factor TFIIA complex			K03122	NA	NA	NA	NA
gene_1933	1758	2829	3284	NA	NA	NA	NA	NA	NA	NA	NA	NA
gene_1934	1758	3998	5185	NA	NA	NA	NA	NA	NA	NA	NA	NA
gene_1935	1759	785	1792	NA	NA	NA	NA	NA	NA	NA	NA	NA
gene_1936	1759	2379	4263	NA	NA	NA	NA	NA	NA	NA	NA	NA
gene_1937	1760	575	1540	NA	NA	NA	NA	NA	NA	NA	NA	NA
gene_1938	1760	1700	3043	NA	NA	NA	NA	NA	NA	NA	NA	NA
gene_1939	1760	3656	5144	NA	NA	NA	NA	NA	NA	NA	NA	NA
gene_1940	1761	267	1670	NA	NA	NA	NA	NA	NA	NA	NA	NA
gene_1941	1761	1748	2357	NA	NA	NA	NA	NA	NA	NA	NA	NA
gene_1942	1761	3950	4339	NA	NA	NA	NA	NA	NA	NA	NA	NA
gene_1943	1761	4990	5195	NA	NA	NA	NA	NA	NA	NA	NA	NA
gene_1944	1763	378	5017	NA	NA	NA	NA	NA	NA	NA	NA	NA
gene_1945	1764	1047	1980	NA	NA	NA	NA	NA	NA	NA	NA	NA
gene_1946	1766	1839	2891	NA	NA	NA	NA	NA	NA	NA	NA	NA
gene_1947	1766	2928	5063	P:GO:0006278; F:GO:0003964; C:GO:0005634	P:RNA-templated DNA biosynthetic process; F:RNA-directed DNA polymerase activity; C:nucleus	EC:2; EC:2.7; EC:2.7.7.49; EC:2.7.7	Transferases; Transferring phosphorus-containing groups; RNA-directed DNA polymerase; Transferring phosphorus-containing groups	NA	NA	NA	NA	NA
gene_1948	1767	17	211	NA	NA	NA	NA	NA	NA	NA	NA	NA
gene_1949	1767	2132	2467	NA	NA	NA	NA	NA	NA	NA	NA	NA
gene_1950	1767	3325	3943	NA	NA	NA	NA	NA	NA	NA	NA	NA
gene_1951	1768	178	3989	P:GO:0006278; F:GO:0003964; C:GO:0005634	P:RNA-templated DNA biosynthetic process; F:RNA-directed DNA polymerase activity; C:nucleus	EC:2; EC:2.7; EC:2.7.7.49; EC:2.7.7	Transferases; Transferring phosphorus-containing groups; RNA-directed DNA polymerase; Transferring phosphorus-containing groups	NA	NA	NA	NA	NA
gene_1952	1769	2559	2801	NA	NA	NA	NA	NA	NA	NA	NA	NA
gene_1953	1770	437	1777	P:GO:0006278; F:GO:0003964; C:GO:0005634	P:RNA-templated DNA biosynthetic process; F:RNA-directed DNA polymerase activity; C:nucleus	EC:2; EC:2.7; EC:2.7.7.49; EC:2.7.7	Transferases; Transferring phosphorus-containing groups; RNA-directed DNA polymerase; Transferring phosphorus-containing groups	NA	NA	NA	NA	NA
gene_1954	1770	2006	4431	NA	NA	NA	NA	NA	NA	NA	NA	NA
gene_1955	1771	1478	1849	NA	NA	NA	NA	NA	NA	NA	NA	NA
gene_1956	1771	3850	5244	NA	NA	NA	NA	NA	NA	NA	NA	NA
gene_1957	1772	997	1634	NA	NA	NA	NA	NA	NA	NA	NA	NA
gene_1958	1772	3012	3455	NA	NA	NA	NA	NA	NA	NA	NA	NA
gene_1959	1772	4123	5244	NA	NA	NA	NA	NA	NA	NA	NA	NA
gene_1960	1773	237	1703	NA	NA	NA	NA	NA	NA	NA	NA	NA
gene_1961	1773	1826	5236	P:GO:0006278; F:GO:0003964; C:GO:0005634	P:RNA-templated DNA biosynthetic process; F:RNA-directed DNA polymerase activity; C:nucleus	EC:2; EC:2.7; EC:2.7.7.49; EC:2.7.7	Transferases; Transferring phosphorus-containing groups; RNA-directed DNA polymerase; Transferring phosphorus-containing groups	NA	NA	NA	NA	NA
gene_1962	1774	194	2500	P:GO:0006278; F:GO:0003964; C:GO:0005634	P:RNA-templated DNA biosynthetic process; F:RNA-directed DNA polymerase activity; C:nucleus	EC:2; EC:2.7; EC:2.7.7.49; EC:2.7.7	Transferases; Transferring phosphorus-containing groups; RNA-directed DNA polymerase; Transferring phosphorus-containing groups	NA	NA	NA	NA	NA
gene_1963	1774	3339	4283	NA	NA	NA	NA	NA	NA	NA	NA	NA
gene_1964	1774	4428	5130	NA	NA	NA	NA	NA	NA	NA	NA	NA
gene_1965	1775	884	4562	P:GO:0006278; F:GO:0003964; C:GO:0005634	P:RNA-templated DNA biosynthetic process; F:RNA-directed DNA polymerase activity; C:nucleus	EC:2; EC:2.7; EC:2.7.7.49; EC:2.7.7	Transferases; Transferring phosphorus-containing groups; RNA-directed DNA polymerase; Transferring phosphorus-containing groups	NA	NA	NA	NA	NA
gene_1966	1775	4614	4773	NA	NA	NA	NA	NA	NA	NA	NA	NA
gene_1967	1776	186	549	NA	NA	NA	NA	NA	NA	NA	NA	NA
gene_1968	1776	1325	3409	NA	NA	NA	NA	NA	NA	NA	NA	NA
gene_1969	1776	4849	5280	NA	NA	NA	NA	NA	NA	NA	NA	NA
gene_1970	1777	744	2152	NA	NA	NA	NA	NA	NA	NA	NA	NA
gene_1971	1777	3864	5278	NA	NA	NA	NA	NA	NA	NA	NA	NA
gene_1972	1778	945	1205	NA	NA	NA	NA	NA	NA	NA	NA	NA
gene_1973	1778	1311	4568	P:GO:0006278; F:GO:0003964; C:GO:0005634	P:RNA-templated DNA biosynthetic process; F:RNA-directed DNA polymerase activity; C:nucleus	EC:2; EC:2.7; EC:2.7.7.49; EC:2.7.7	Transferases; Transferring phosphorus-containing groups; RNA-directed DNA polymerase; Transferring phosphorus-containing groups	NA	NA	NA	NA	NA
gene_1974	1778	4752	5088	NA	NA	NA	NA	NA	NA	NA	NA	NA
gene_1975	1779	20	2552	NA	NA	NA	NA	NA	NA	NA	NA	NA
gene_1976	1779	2869	4712	P:GO:0000920; P:GO:0006897; P:GO:0023052; P:GO:0031139; P:GO:0031331; P:GO:0032436; P:GO:0032515; P:GO:0042149; P:GO:0045842; P:GO:0051354; P:GO:0051781; P:GO:0062033; P:GO:2000243; F:GO:0004865; C:GO:0005634; C:GO:0005829; C:GO:0051286	P:septum digestion after cytokinesis; P:endocytosis; P:signaling; P:positive regulation of conjugation with cellular fusion; P:positive regulation of cellular catabolic process; P:positive regulation of proteasomal ubiquitin-dependent protein catabolic process; P:negative regulation of phosphoprotein phosphatase activity; P:cellular response to glucose starvation; P:positive regulation of mitotic…			NA	NA	NA	NA	NA
gene_1977	1780	644	1462	NA	NA	NA	NA	NA	NA	NA	NA	NA
gene_1978	1780	1710	2837	NA	NA	NA	NA	NA	NA	NA	NA	NA
gene_1979	1780	3402	4373	NA	NA	NA	NA	NA	NA	NA	NA	NA
gene_1980	1781	64	210	NA	NA	NA	NA	NA	NA	NA	NA	NA
gene_1981	1781	231	1078	NA	NA	NA	NA	NA	NA	NA	NA	NA
gene_1982	1781	2624	5303	NA	NA	NA	NA	NA	NA	NA	NA	NA
gene_1983	1782	4339	4887	NA	NA	NA	NA	NA	NA	NA	NA	NA
gene_1984	1783	1422	1778	NA	NA	NA	NA	NA	NA	NA	NA	NA
gene_1985	1783	2841	3229	NA	NA	NA	NA	NA	NA	NA	NA	NA
gene_1986	1784	596	2545	NA	NA	NA	NA	NA	NA	NA	NA	NA
gene_1987	1784	2588	5226	P:GO:0006278; F:GO:0003964; C:GO:0005634	P:RNA-templated DNA biosynthetic process; F:RNA-directed DNA polymerase activity; C:nucleus	EC:2; EC:2.7; EC:2.7.7.49; EC:2.7.7	Transferases; Transferring phosphorus-containing groups; RNA-directed DNA polymerase; Transferring phosphorus-containing groups	NA	NA	NA	NA	NA
gene_1988	1785	242	1708	NA	NA	NA	NA	NA	NA	NA	NA	NA
gene_1989	1785	2248	5241	P:GO:0006278; F:GO:0003964; C:GO:0005634	P:RNA-templated DNA biosynthetic process; F:RNA-directed DNA polymerase activity; C:nucleus	EC:2; EC:2.7; EC:2.7.7.49; EC:2.7.7	Transferases; Transferring phosphorus-containing groups; RNA-directed DNA polymerase; Transferring phosphorus-containing groups	NA	NA	NA	NA	NA
gene_1990	1786	1112	1432	NA	NA	NA	NA	NA	NA	NA	NA	NA
gene_1991	1786	1487	2584	NA	NA	NA	NA	NA	NA	NA	NA	NA
gene_1992	1786	3418	5045	NA	NA	NA	NA	NA	NA	NA	NA	NA
gene_1993	1787	1834	3462	NA	NA	NA	NA	NA	NA	NA	NA	NA
gene_1994	1788	3068	3463	NA	NA	NA	NA	NA	NA	NA	NA	NA
gene_1995	1788	3509	4534	NA	NA	NA	NA	NA	NA	NA	NA	NA
gene_1996	1789	221	1687	NA	NA	NA	NA	NA	NA	NA	NA	NA
gene_1997	1789	2134	5220	P:GO:0006278; F:GO:0003964; C:GO:0005634	P:RNA-templated DNA biosynthetic process; F:RNA-directed DNA polymerase activity; C:nucleus	EC:2; EC:2.7; EC:2.7.7.49; EC:2.7.7	Transferases; Transferring phosphorus-containing groups; RNA-directed DNA polymerase; Transferring phosphorus-containing groups	NA	NA	NA	NA	NA
gene_1998	1790	4290	4442	NA	NA	NA	NA	NA	NA	NA	NA	NA
gene_1999	1790	4932	5325	NA	NA	NA	NA	NA	NA	NA	NA	NA
[truncated: 12,005 more rows]
